# Supplementary material for: A triclinic polymorph of (E)-2-(4-iso­butyl­phen­yl)-N′-[1-(4-nitro­phen­yl)ethyl­idene]propano­hydrazide
Source: Acta Crystallogr Sect E Struct Rep Online. 2013 Jul 27;69(Pt 8):o1333. doi: 10.1107/S1600536813019892 (PMC3793817; doi:10.1107/S1600536813019892)
Supplement: Supplementary file 1 [file e-69-o1333-sup1.cif]

##############################################################################
#                                                                            #
# This CIF contains the data in a paper accepted for publication in          #
# Acta Crystallographica Section E. It conforms to the requirements of       #
# Notes for Authors for Acta Crystallographica Section E, and has been       #
# peer reviewed under the auspices of the IUCr Commission on Journals.       #
#                                                                            #
# Full details of the Crystallographic Information File format               #
# are given in the paper "The Crystallographic Information File (CIF):       #
# a New Standard Archive File for Crystallography" by S. R. Hall, F. H.      #
# Allen and I. D. Brown [Acta Cryst. (1991), A47, 655-685].                  #
#                                                                            #
# The current version of the core CIF dictionary is obtainable from          #
# ftp://ftp.iucr.org/pub/cif_core.dic.                                       #
#                                                                            #
# Software is freely available for graphical display of the structure(s)     #
# in this CIF. For information consult the CIF software page                 #
# http://www.iucr.org/resources/cif/software.                                #
#                                                                            #
# This file may be used for bona fide research purposes within the           #
# scientific community so long as proper attribution is given to the journal # 
# article from which it was obtained.                                        #
#                                                                            #
##############################################################################
data_global
_audit_creation_method     'PLATON <TABLE ACC> option'
_journal_date_recd_electronic     2013-06-08
_journal_date_accepted     2013-07-18
_journal_name_full     'Acta Crystallographica, Section E'
_journal_year     2013
_journal_volume     69
_journal_issue      8
_journal_page_first     o1333
_journal_page_last     o1333
_journal_paper_category     QO
_journal_paper_doi     10.1107/S1600536813019892
_journal_coeditor_code     GK2579
_publ_contact_author_name
;
'Dr. Lokanath N. K.'
;
_publ_contact_author_address
;
Department of Studies in Physics
Manasagangotri
University of Mysore
Mysore 570 006
India
;
_publ_contact_author_email     'lokanath@physics.uni-mysore.ac.in'
_publ_contact_author_fax     '+91-821-2419333'
_publ_contact_author_phone     '+91-821-2419610'
_publ_section_title
;\
A triclinic polymorph of
(<i>E</i>)-2-(4-isobutylphenyl)-<i>N</i>'-[1-(4-nitrophenyl)ethylidene]\
propanohydrazide
;
loop_
    _publ_author_name
    _publ_author_address
    'Manjunath, B. C.'
;
Department of Studies in Physics
Manasagangotri,
University of Mysore,
Mysore, India 570 006
;
    'Madan Kumar, S.'
;
Department of Studies in Physics
Manasagangotri,
University of Mysore,
Mysore, India 570 006
;
    'Vinayaka, A. C.'
;
Department of Studies in Chemistry
Manasagangotri,
University of Mysore,
Mysore, India 570 006
;
    'Jayasheelan, S.'
;
Department of Physics
St. Philomena's College,
Mysore, India 570 006
;
    'Sadashiva, M. P.'
;
Department of Studies in Chemistry
Manasagangotri,
University of Mysore,
Mysore, India 570 006
;
    'Lokanath, N. K.'
;
Department of Studies in Physics
Manasagangotri,
University of Mysore,
Mysore, India 570 006
;
data_I
_chemical_name_systematic
;\
(<i>E</i>)-2-(4-Isobutylphenyl)-<i>N</i>'-[1-(4-\
nitrophenyl)ethylidene]propanohydrazide
;
_chemical_formula_moiety     'C21 H25 N3 O3'
_chemical_formula_sum     'C21 H25 N3 O3'
_chemical_formula_iupac     'C21 H25 N3 O3'
_chemical_formula_weight     367.44
_chemical_melting_point     442
_symmetry_cell_setting     triclinic
_symmetry_space_group_name_H-M     'P -1'
_symmetry_space_group_name_Hall     '-P 1'
loop_
    _symmetry_equiv_pos_site_id
    _symmetry_equiv_pos_as_xyz
    1 x,y,z
    2 -x,-y,-z
_cell_length_a     12.201(5)
_cell_length_b     13.429(5)
_cell_length_c     13.932(5)
_cell_angle_alpha     90.470(7)
_cell_angle_beta     110.099(6)
_cell_angle_gamma     107.321(6)
_cell_volume     2030.9(13)
_cell_formula_units_Z     4
_cell_measurement_reflns_used     8844
_cell_measurement_theta_min     1.6
_cell_measurement_theta_max     27.1
_cell_measurement_temperature     300
_exptl_crystal_description     'block'
_exptl_crystal_colour     'colorless'
_exptl_crystal_size_max     0.23
_exptl_crystal_size_mid     0.22
_exptl_crystal_size_min     0.22
_exptl_crystal_size_rad     ?
_exptl_crystal_density_diffrn     1.202
_exptl_crystal_density_meas     ?
_exptl_crystal_density_method     'Not Measured'
_exptl_crystal_F_000     784
_exptl_absorpt_coefficient_mu     0.081
_exptl_absorpt_correction_type     none
_exptl_absorpt_process_details     ?
_exptl_absorpt_correction_T_min     .
_exptl_absorpt_correction_T_max     .
_exptl_special_details
;
;
_diffrn_ambient_temperature     300
_diffrn_radiation_type     'MoK\a'
_diffrn_radiation_wavelength     0.71073
_diffrn_radiation_source     'fine-focus sealed tube'
_diffrn_radiation_monochromator     graphite
_diffrn_measurement_device_type     'Oxford Diffraction Xcalibur Eos'
_diffrn_measurement_method     '\w scans'
_diffrn_detector_area_resol_mean     16.0839
_diffrn_reflns_number     21740
_diffrn_reflns_av_R_equivalents     0.0391
_diffrn_reflns_av_sigmaI/netI     0.0574
_diffrn_reflns_theta_min     1.57
_diffrn_reflns_theta_max     27.10
_diffrn_reflns_theta_full     27.10
_diffrn_measured_fraction_theta_max     0.988
_diffrn_measured_fraction_theta_full     0.988
_diffrn_reflns_limit_h_min     -15
_diffrn_reflns_limit_h_max     15
_diffrn_reflns_limit_k_min     -17
_diffrn_reflns_limit_k_max     17
_diffrn_reflns_limit_l_min     -17
_diffrn_reflns_limit_l_max     17
_diffrn_standards_number     0
_diffrn_standards_interval_count     0
_diffrn_standards_interval_time     0
_diffrn_standards_decay_%     .
_refine_special_details
;
Refinement on <i>F</i>^2^ for ALL reflections except those flagged by the user
for potential systematic errors. Weighted <i>R</i>-factors <i>wR</i> and all
goodnesses of fit <i>S</i> are based on <i>F</i>^2^, conventional
<i>R</i>-factors <i>R</i> are based on <i>F</i>, with <i>F</i> set to zero for
negative <i>F</i>^2^. The observed criterion of <i>F</i>^2^ > \s(<i>F</i>^2^)
is used only for calculating -<i>R</i>-factor-obs <i>etc</i>. and is not
relevant to the choice of reflections for refinement. <i>R</i>-factors based
on <i>F</i>^2^ are statistically about twice as large as those based on
<i>F</i>, and <i>R</i>-factors based on ALL data will be even larger.
;
_reflns_number_total     8844
_reflns_number_gt     4673
_reflns_threshold_expression     I>2\s(I)
_refine_ls_structure_factor_coef     Fsqd
_refine_ls_matrix_type     full
_refine_ls_R_factor_all     0.1356
_refine_ls_R_factor_gt     0.0679
_refine_ls_wR_factor_gt     0.1571
_refine_ls_wR_factor_ref     0.1934
_refine_ls_goodness_of_fit_ref     1.021
_refine_ls_restrained_S_all     1.021
_refine_ls_number_reflns     8844
_refine_ls_number_parameters     495
_refine_ls_number_restraints     0
_refine_ls_number_constraints     ?
_refine_ls_hydrogen_treatment     constr
_refine_ls_weighting_scheme     calc
_refine_ls_weighting_details
         'calc w=1/[\s^2^(Fo^2^)+(0.0752P)^2^+0.3062P] where P=(Fo^2^+2Fc^2^)/3'
_atom_sites_solution_hydrogens     geom
_atom_sites_solution_primary     direct
_atom_sites_solution_secondary     difmap
_refine_ls_shift/su_max     0.004
_refine_ls_shift/su_mean     0.000
_refine_diff_density_max     0.190
_refine_diff_density_min     -0.159
_refine_ls_extinction_method     'none'
loop_
    _atom_type_symbol
    _atom_type_description
    _atom_type_scat_dispersion_real
    _atom_type_scat_dispersion_imag
    _atom_type_scat_source
    O O 0.0106 0.0060 'International Tables Vol C Tables 4.2.6.8 and 6.1.1.4'
    N N 0.0061 0.0033 'International Tables Vol C Tables 4.2.6.8 and 6.1.1.4'
    H H 0.0000 0.0000 'International Tables Vol C Tables 4.2.6.8 and 6.1.1.4'
    C C 0.0033 0.0016 'International Tables Vol C Tables 4.2.6.8 and 6.1.1.4'
_computing_data_collection     'CrysAlis PRO (Oxford Diffraction, 2009)'
_computing_cell_refinement     'CrysAlis PRO (Oxford Diffraction, 2009)'
_computing_data_reduction     'CrysAlis PRO (Oxford Diffraction, 2009)'
_computing_structure_solution     'SHELXS97 (Sheldrick, 2008)'
_computing_structure_refinement     'SHELXL97 (Sheldrick, 2008)'
_computing_molecular_graphics     'Mercury (Macrae <i>et al.</i>, 2008)'
_computing_publication_material     'SHELXL97 (Sheldrick, 2008)'
loop_
    _atom_site_type_symbol
    _atom_site_label
    _atom_site_fract_x
    _atom_site_fract_y
    _atom_site_fract_z
    _atom_site_U_iso_or_equiv
    _atom_site_thermal_displace_type
    _atom_site_calc_flag
    _atom_site_refinement_flags
    _atom_site_occupancy
    O O1A 0.84024(16) -0.14913(15) 0.55714(13) 0.0761(7) Uani . . 1.000
    O O2A 0.7121(2) 0.3312(2) 0.70085(17) 0.1031(10) Uani . . 1.000
    O O3A 0.6171(2) 0.44110(17) 0.63494(17) 0.0948(9) Uani . . 1.000
    N N1A 0.71527(17) -0.05635(16) 0.48633(14) 0.0577(7) Uani . . 1.000
    N N2A 0.67981(18) 0.03078(15) 0.49209(14) 0.0551(7) Uani . . 1.000
    N N3A 0.6410(2) 0.3595(2) 0.6291(2) 0.0756(10) Uani . . 1.000
    C C1A 0.6003(4) -0.1837(3) 0.9456(3) 0.1231(18) Uani . . 1.000
    C C2A 0.6171(4) -0.0619(4) 1.0906(3) 0.134(2) Uani . . 1.000
    C C3A 0.6444(4) -0.0725(3) 0.9916(3) 0.1029(16) Uani . . 1.000
    C C4A 0.7774(3) -0.0140(3) 1.0121(2) 0.1044(15) Uani . . 1.000
    C C5A 0.8123(3) -0.0023(3) 0.9175(2) 0.0768(10) Uani . . 1.000
    C C6A 0.8563(3) -0.0728(3) 0.8837(2) 0.0910(15) Uani . . 1.000
    C C7A 0.8846(3) -0.0651(2) 0.7957(2) 0.0797(11) Uani . . 1.000
    C C8A 0.8700(2) 0.0160(2) 0.73670(17) 0.0563(8) Uani . . 1.000
    C C9A 0.8267(2) 0.0874(2) 0.77044(19) 0.0639(9) Uani . . 1.000
    C C10A 0.7972(2) 0.0782(2) 0.8581(2) 0.0729(10) Uani . . 1.000
    C C11A 0.9017(2) 0.0263(2) 0.64037(18) 0.0592(8) Uani . . 1.000
    C C12A 1.0355(2) 0.0331(2) 0.6613(2) 0.0848(11) Uani . . 1.000
    C C13A 0.8170(2) -0.0664(2) 0.55925(18) 0.0572(9) Uani . . 1.000
    C C14A 0.5906(2) 0.04170(19) 0.41559(17) 0.0530(8) Uani . . 1.000
    C C15A 0.5237(3) -0.0325(2) 0.31726(19) 0.0773(10) Uani . . 1.000
    C C16A 0.5552(2) 0.13587(19) 0.42770(17) 0.0524(8) Uani . . 1.000
    C C17A 0.4665(2) 0.1624(2) 0.34890(19) 0.0698(10) Uani . . 1.000
    C C18A 0.4373(3) 0.2526(3) 0.3600(2) 0.0838(11) Uani . . 1.000
    C C19A 0.4939(3) 0.3181(2) 0.4514(2) 0.0733(11) Uani . . 1.000
    C C20A 0.5797(2) 0.2901(2) 0.53021(19) 0.0600(9) Uani . . 1.000
    C C21A 0.6115(2) 0.2023(2) 0.52082(17) 0.0561(8) Uani . . 1.000
    O O1B 0.60116(16) 0.75492(14) 0.32931(12) 0.0678(6) Uani . . 1.000
    O O2B 0.7193(3) 0.2616(2) 0.2322(2) 0.1500(15) Uani . . 1.000
    O O3B 0.8201(3) 0.1626(2) 0.3011(2) 0.1580(16) Uani . . 1.000
    N N1B 0.70320(18) 0.65361(16) 0.42081(14) 0.0575(7) Uani . . 1.000
    N N2B 0.73709(17) 0.56469(16) 0.42424(14) 0.0544(7) Uani . . 1.000
    N N3B 0.7882(3) 0.2379(2) 0.3055(2) 0.0912(12) Uani . . 1.000
    C C1B 1.0431(3) 0.6854(3) -0.0762(3) 0.1043(17) Uani . . 1.000
    C C2B 0.8173(3) 0.6347(3) -0.1156(2) 0.1057(15) Uani . . 1.000
    C C3B 0.9435(3) 0.6789(2) -0.0323(2) 0.0760(11) Uani . . 1.000
    C C4B 0.9575(3) 0.6178(3) 0.0603(2) 0.0843(12) Uani . . 1.000
    C C5B 0.8631(3) 0.6109(2) 0.10965(18) 0.0642(10) Uani . . 1.000
    C C6B 0.8514(2) 0.6997(2) 0.14981(19) 0.0661(10) Uani . . 1.000
    C C7B 0.7625(2) 0.6943(2) 0.19134(17) 0.0601(9) Uani . . 1.000
    C C8B 0.6818(2) 0.59888(19) 0.19621(15) 0.0515(8) Uani . . 1.000
    C C9B 0.6943(3) 0.5099(2) 0.15785(18) 0.0674(10) Uani . . 1.000
    C C10B 0.7823(3) 0.5158(2) 0.11506(19) 0.0727(11) Uani . . 1.000
    C C11B 0.5795(2) 0.59323(19) 0.23640(16) 0.0552(8) Uani . . 1.000
    C C12B 0.4704(2) 0.6125(2) 0.15221(19) 0.0760(10) Uani . . 1.000
    C C13B 0.6271(2) 0.6736(2) 0.33137(17) 0.0544(8) Uani . . 1.000
    C C14B 0.8072(2) 0.5478(2) 0.51048(17) 0.0560(8) Uani . . 1.000
    C C15B 0.8537(3) 0.6172(2) 0.61121(18) 0.0788(10) Uani . . 1.000
    C C16B 0.8429(2) 0.4523(2) 0.50529(18) 0.0587(9) Uani . . 1.000
    C C17B 0.9217(2) 0.4223(3) 0.5904(2) 0.0757(10) Uani . . 1.000
    C C18B 0.9561(3) 0.3350(3) 0.5827(3) 0.0888(14) Uani . . 1.000
    C C19B 0.9135(3) 0.2737(3) 0.4908(3) 0.0844(14) Uani . . 1.000
    C C20B 0.8343(2) 0.3021(2) 0.4058(2) 0.0683(10) Uani . . 1.000
    C C21B 0.7998(2) 0.3889(2) 0.41132(19) 0.0616(9) Uani . . 1.000
    H H1A 0.67210 -0.10530 0.43560 0.0690 Uiso calc R 1.000
    H H4A1 0.82740 -0.05020 1.05870 0.1250 Uiso calc R 1.000
    H H3A 0.59630 -0.03620 0.94160 0.1230 Uiso calc R 1.000
    H H4A2 0.79750 0.05550 1.04680 0.1250 Uiso calc R 1.000
    H H6A 0.86760 -0.12810 0.92150 0.1090 Uiso calc R 1.000
    H H7A 0.91390 -0.11510 0.77560 0.0960 Uiso calc R 1.000
    H H9A 0.81680 0.14350 0.73340 0.0770 Uiso calc R 1.000
    H H10A 0.76650 0.12740 0.87770 0.0880 Uiso calc R 1.000
    H H1A1 0.61870 -0.18750 0.88430 0.1850 Uiso calc R 1.000
    H H11A 0.88910 0.09070 0.61300 0.0710 Uiso calc R 1.000
    H H1A2 0.51290 -0.21200 0.92870 0.1850 Uiso calc R 1.000
    H H12D 1.04760 -0.03190 0.68230 0.1270 Uiso calc R 1.000
    H H12E 1.08950 0.08940 0.71510 0.1270 Uiso calc R 1.000
    H H12F 1.05330 0.04610 0.59980 0.1270 Uiso calc R 1.000
    H H1A3 0.64070 -0.22360 0.99420 0.1850 Uiso calc R 1.000
    H H2A1 0.66670 -0.09230 1.14350 0.2010 Uiso calc R 1.000
    H H2A2 0.53160 -0.09780 1.07700 0.2010 Uiso calc R 1.000
    H H15A 0.51060 0.00710 0.25970 0.1160 Uiso calc R 1.000
    H H15B 0.44560 -0.07640 0.31740 0.1160 Uiso calc R 1.000
    H H15C 0.57200 -0.07560 0.31190 0.1160 Uiso calc R 1.000
    H H2A3 0.63620 0.01110 1.11300 0.2010 Uiso calc R 1.000
    H H17A 0.42550 0.11830 0.28690 0.0840 Uiso calc R 1.000
    H H18A 0.37880 0.26920 0.30510 0.1010 Uiso calc R 1.000
    H H19A 0.47490 0.37890 0.45980 0.0880 Uiso calc R 1.000
    H H21A 0.67030 0.18670 0.57610 0.0670 Uiso calc R 1.000
    H H4B1 0.95220 0.54710 0.03880 0.1010 Uiso calc R 1.000
    H H1B 0.73030 0.69710 0.47570 0.0690 Uiso calc R 1.000
    H H4B2 1.03900 0.65070 0.11170 0.1010 Uiso calc R 1.000
    H H3B 0.95290 0.75090 -0.00840 0.0910 Uiso calc R 1.000
    H H2B1 0.81100 0.67760 -0.17080 0.1590 Uiso calc R 1.000
    H H2B2 0.75540 0.63420 -0.08760 0.1590 Uiso calc R 1.000
    H H6B 0.90500 0.76520 0.14880 0.0790 Uiso calc R 1.000
    H H2B3 0.80540 0.56430 -0.14140 0.1590 Uiso calc R 1.000
    H H7B 0.75670 0.75610 0.21660 0.0720 Uiso calc R 1.000
    H H1B1 1.02760 0.61810 -0.11160 0.1560 Uiso calc R 1.000
    H H1B2 1.12200 0.70520 -0.02120 0.1560 Uiso calc R 1.000
    H H9B 0.64230 0.44430 0.16080 0.0810 Uiso calc R 1.000
    H H1B3 1.04270 0.73700 -0.12350 0.1560 Uiso calc R 1.000
    H H10B 0.78740 0.45400 0.08910 0.0880 Uiso calc R 1.000
    H H11B 0.55160 0.52280 0.25590 0.0660 Uiso calc R 1.000
    H H12A 0.49630 0.68180 0.13330 0.1140 Uiso calc R 1.000
    H H12B 0.40510 0.60630 0.17770 0.1140 Uiso calc R 1.000
    H H12C 0.44150 0.56140 0.09300 0.1140 Uiso calc R 1.000
    H H15D 0.90770 0.68430 0.60720 0.1180 Uiso calc R 1.000
    H H15E 0.89770 0.58480 0.66580 0.1180 Uiso calc R 1.000
    H H15F 0.78510 0.62670 0.62470 0.1180 Uiso calc R 1.000
    H H17B 0.95180 0.46260 0.65410 0.0910 Uiso calc R 1.000
    H H18B 1.00910 0.31750 0.64090 0.1070 Uiso calc R 1.000
    H H19B 0.93680 0.21460 0.48530 0.1010 Uiso calc R 1.000
    H H21 0.74740 0.40610 0.35250 0.0740 Uiso calc R 1.000
loop_
    _atom_site_aniso_label
    _atom_site_aniso_U_11
    _atom_site_aniso_U_22
    _atom_site_aniso_U_33
    _atom_site_aniso_U_12
    _atom_site_aniso_U_13
    _atom_site_aniso_U_23
    O1A 0.0714(12) 0.0606(12) 0.0770(12) 0.0225(10) 0.0029(9) -0.0123(9)
    O2A 0.0921(16) 0.131(2) 0.0766(14) 0.0391(15) 0.0172(12) -0.0294(13)
    O3A 0.1093(17) 0.0687(15) 0.1118(16) 0.0122(13) 0.0610(14) -0.0153(12)
    N1A 0.0541(12) 0.0579(13) 0.0511(11) 0.0133(10) 0.0112(9) -0.0054(9)
    N2A 0.0577(12) 0.0543(13) 0.0531(11) 0.0167(10) 0.0210(10) 0.0019(9)
    N3A 0.0684(16) 0.0825(19) 0.0784(17) 0.0090(14) 0.0431(14) -0.0097(14)
    C1A 0.120(3) 0.147(4) 0.077(2) 0.010(3) 0.033(2) 0.014(2)
    C2A 0.175(4) 0.166(4) 0.109(3) 0.078(3) 0.090(3) 0.040(3)
    C3A 0.119(3) 0.125(3) 0.084(2) 0.053(3) 0.048(2) 0.029(2)
    C4A 0.112(3) 0.131(3) 0.0567(17) 0.028(2) 0.0239(18) 0.0022(18)
    C5A 0.0759(18) 0.088(2) 0.0513(15) 0.0187(17) 0.0113(13) 0.0007(15)
    C6A 0.112(3) 0.094(3) 0.0698(19) 0.046(2) 0.0249(18) 0.0283(17)
    C7A 0.096(2) 0.078(2) 0.0737(18) 0.0449(18) 0.0266(16) 0.0120(16)
    C8A 0.0483(13) 0.0552(16) 0.0519(13) 0.0136(12) 0.0047(11) -0.0004(11)
    C9A 0.0660(16) 0.0578(17) 0.0594(15) 0.0199(13) 0.0127(13) 0.0023(12)
    C10A 0.0740(18) 0.074(2) 0.0630(16) 0.0249(15) 0.0150(14) -0.0074(14)
    C11A 0.0554(14) 0.0537(16) 0.0571(14) 0.0101(12) 0.0132(11) -0.0036(11)
    C12A 0.0590(17) 0.084(2) 0.091(2) 0.0025(15) 0.0206(15) -0.0202(16)
    C13A 0.0577(15) 0.0531(16) 0.0561(14) 0.0139(12) 0.0183(12) -0.0016(11)
    C14A 0.0516(13) 0.0595(16) 0.0462(12) 0.0106(12) 0.0218(11) 0.0069(11)
    C15A 0.0811(19) 0.082(2) 0.0561(15) 0.0279(16) 0.0084(13) -0.0089(13)
    C16A 0.0488(13) 0.0580(15) 0.0504(13) 0.0116(11) 0.0227(11) 0.0065(11)
    C17A 0.0737(17) 0.074(2) 0.0569(15) 0.0262(15) 0.0158(13) 0.0056(13)
    C18A 0.092(2) 0.086(2) 0.0727(18) 0.0438(19) 0.0161(16) 0.0094(16)
    C19A 0.0778(19) 0.071(2) 0.0837(19) 0.0318(16) 0.0378(16) 0.0095(15)
    C20A 0.0568(15) 0.0605(17) 0.0660(15) 0.0094(13) 0.0343(13) -0.0024(12)
    C21A 0.0507(13) 0.0659(17) 0.0537(13) 0.0143(12) 0.0252(11) 0.0047(12)
    O1B 0.0702(11) 0.0641(12) 0.0644(10) 0.0252(10) 0.0161(9) -0.0083(9)
    O2B 0.205(3) 0.142(3) 0.0968(18) 0.106(2) 0.005(2) -0.0231(17)
    O3B 0.201(3) 0.116(2) 0.168(3) 0.101(2) 0.038(2) -0.0118(19)
    N1B 0.0633(12) 0.0630(14) 0.0426(10) 0.0180(11) 0.0169(9) -0.0075(9)
    N2B 0.0570(11) 0.0577(13) 0.0471(11) 0.0141(10) 0.0210(9) 0.0034(9)
    N3B 0.103(2) 0.074(2) 0.104(2) 0.0396(17) 0.0369(18) 0.0064(17)
    C1B 0.135(3) 0.093(3) 0.117(3) 0.038(2) 0.083(2) 0.017(2)
    C2B 0.118(3) 0.118(3) 0.0690(19) 0.022(2) 0.033(2) 0.0003(18)
    C3B 0.100(2) 0.0682(19) 0.0791(19) 0.0332(17) 0.0504(17) 0.0104(15)
    C4B 0.101(2) 0.094(2) 0.090(2) 0.0529(19) 0.0547(18) 0.0229(17)
    C5B 0.0766(17) 0.072(2) 0.0564(14) 0.0358(16) 0.0289(13) 0.0105(13)
    C6B 0.0628(16) 0.0652(18) 0.0709(16) 0.0157(13) 0.0292(13) 0.0028(13)
    C7B 0.0598(15) 0.0557(17) 0.0620(15) 0.0143(13) 0.0228(12) -0.0090(12)
    C8B 0.0555(14) 0.0536(15) 0.0383(11) 0.0134(12) 0.0121(10) -0.0031(10)
    C9B 0.0882(19) 0.0559(17) 0.0632(15) 0.0196(14) 0.0366(14) 0.0018(12)
    C10B 0.107(2) 0.065(2) 0.0667(16) 0.0440(18) 0.0423(16) 0.0071(13)
    C11B 0.0551(14) 0.0557(16) 0.0476(12) 0.0094(12) 0.0174(11) -0.0043(11)
    C12B 0.0565(15) 0.099(2) 0.0598(15) 0.0178(15) 0.0123(13) -0.0072(14)
    C13B 0.0503(13) 0.0615(17) 0.0483(13) 0.0097(12) 0.0214(11) -0.0016(11)
    C14B 0.0555(14) 0.0595(16) 0.0464(13) 0.0051(12) 0.0220(11) 0.0082(11)
    C15B 0.089(2) 0.082(2) 0.0462(13) 0.0077(16) 0.0183(13) 0.0008(13)
    C16B 0.0507(13) 0.0666(18) 0.0540(14) 0.0063(12) 0.0235(11) 0.0182(12)
    C17B 0.0678(18) 0.088(2) 0.0623(16) 0.0152(16) 0.0208(14) 0.0247(15)
    C18B 0.076(2) 0.104(3) 0.086(2) 0.034(2) 0.0236(17) 0.049(2)
    C19B 0.081(2) 0.077(2) 0.111(3) 0.0325(18) 0.047(2) 0.042(2)
    C20B 0.0647(16) 0.0629(18) 0.0821(19) 0.0182(14) 0.0341(15) 0.0219(15)
    C21B 0.0592(15) 0.0637(18) 0.0622(15) 0.0196(13) 0.0221(12) 0.0158(13)
_geom_special_details
;
Bond distances, angles <i>etc</i>. have been calculated using the rounded
fractional coordinates. All su's are estimated from the variances of the
(full) variance-covariance matrix. The cell e.s.d.'s are taken into account in
the estimation of distances, angles and torsion angles
;
loop_
    _geom_bond_atom_site_label_1
    _geom_bond_atom_site_label_2
    _geom_bond_site_symmetry_1
    _geom_bond_site_symmetry_2
    _geom_bond_distance
    _geom_bond_publ_flag
    O1A C13A . . 1.228(3) no
    O2A N3A . . 1.226(4) no
    O3A N3A . . 1.224(4) no
    O1B C13B . . 1.222(3) no
    O2B N3B . . 1.194(4) no
    O3B N3B . . 1.195(4) no
    N1A N2A . . 1.374(3) no
    N1A C13A . . 1.351(3) no
    N2A C14A . . 1.282(3) no
    N3A C20A . . 1.477(4) no
    N1A H1A . . 0.8600 no
    N1B C13B . . 1.359(3) no
    N1B N2B . . 1.371(3) no
    N2B C14B . . 1.281(3) no
    N3B C20B . . 1.471(4) no
    N1B H1B . . 0.8600 no
    C1A C3A . . 1.483(6) no
    C2A C3A . . 1.541(6) no
    C3A C4A . . 1.500(6) no
    C4A C5A . . 1.514(4) no
    C5A C10A . . 1.384(4) no
    C5A C6A . . 1.369(5) no
    C6A C7A . . 1.380(4) no
    C7A C8A . . 1.387(4) no
    C8A C11A . . 1.516(3) no
    C8A C9A . . 1.373(4) no
    C9A C10A . . 1.384(4) no
    C11A C12A . . 1.530(4) no
    C11A C13A . . 1.518(4) no
    C14A C16A . . 1.479(4) no
    C14A C15A . . 1.504(3) no
    C16A C17A . . 1.387(4) no
    C16A C21A . . 1.398(3) no
    C17A C18A . . 1.382(5) no
    C18A C19A . . 1.374(4) no
    C19A C20A . . 1.376(4) no
    C20A C21A . . 1.365(4) no
    C1A H1A1 . . 0.9600 no
    C1A H1A3 . . 0.9600 no
    C1A H1A2 . . 0.9600 no
    C2A H2A2 . . 0.9600 no
    C2A H2A3 . . 0.9600 no
    C2A H2A1 . . 0.9600 no
    C3A H3A . . 0.9800 no
    C4A H4A2 . . 0.9700 no
    C4A H4A1 . . 0.9700 no
    C6A H6A . . 0.9300 no
    C7A H7A . . 0.9300 no
    C9A H9A . . 0.9300 no
    C10A H10A . . 0.9300 no
    C11A H11A . . 0.9800 no
    C12A H12F . . 0.9600 no
    C12A H12E . . 0.9600 no
    C12A H12D . . 0.9600 no
    C15A H15A . . 0.9600 no
    C15A H15C . . 0.9600 no
    C15A H15B . . 0.9600 no
    C17A H17A . . 0.9300 no
    C18A H18A . . 0.9300 no
    C19A H19A . . 0.9300 no
    C21A H21A . . 0.9300 no
    C1B C3B . . 1.519(6) no
    C2B C3B . . 1.512(5) no
    C3B C4B . . 1.522(4) no
    C4B C5B . . 1.513(5) no
    C5B C6B . . 1.379(4) no
    C5B C10B . . 1.383(4) no
    C6B C7B . . 1.379(4) no
    C7B C8B . . 1.383(4) no
    C8B C11B . . 1.517(4) no
    C8B C9B . . 1.375(4) no
    C9B C10B . . 1.380(5) no
    C11B C13B . . 1.526(3) no
    C11B C12B . . 1.534(4) no
    C14B C15B . . 1.509(3) no
    C14B C16B . . 1.481(4) no
    C16B C21B . . 1.399(4) no
    C16B C17B . . 1.396(4) no
    C17B C18B . . 1.373(5) no
    C18B C19B . . 1.363(6) no
    C19B C20B . . 1.386(5) no
    C20B C21B . . 1.362(4) no
    C1B H1B1 . . 0.9600 no
    C1B H1B2 . . 0.9600 no
    C1B H1B3 . . 0.9600 no
    C2B H2B1 . . 0.9600 no
    C2B H2B2 . . 0.9600 no
    C2B H2B3 . . 0.9600 no
    C3B H3B . . 0.9800 no
    C4B H4B1 . . 0.9700 no
    C4B H4B2 . . 0.9700 no
    C6B H6B . . 0.9300 no
    C7B H7B . . 0.9300 no
    C9B H9B . . 0.9300 no
    C10B H10B . . 0.9300 no
    C11B H11B . . 0.9800 no
    C12B H12A . . 0.9600 no
    C12B H12B . . 0.9600 no
    C12B H12C . . 0.9600 no
    C15B H15D . . 0.9600 no
    C15B H15E . . 0.9600 no
    C15B H15F . . 0.9600 no
    C17B H17B . . 0.9300 no
    C18B H18B . . 0.9300 no
    C19B H19B . . 0.9300 no
    C21B H21 . . 0.9300 no
loop_
    _geom_angle_atom_site_label_1
    _geom_angle_atom_site_label_2
    _geom_angle_atom_site_label_3
    _geom_angle_site_symmetry_1
    _geom_angle_site_symmetry_2
    _geom_angle_site_symmetry_3
    _geom_angle
    _geom_angle_publ_flag
    N2A N1A C13A . . . 121.0(2) no
    N1A N2A C14A . . . 118.38(19) no
    O2A N3A O3A . . . 123.9(3) no
    O2A N3A C20A . . . 117.8(2) no
    O3A N3A C20A . . . 118.3(2) no
    C13A N1A H1A . . . 119.00 no
    N2A N1A H1A . . . 120.00 no
    N2B N1B C13B . . . 120.56(19) no
    N1B N2B C14B . . . 118.6(2) no
    O2B N3B C20B . . . 119.3(3) no
    O3B N3B C20B . . . 118.3(3) no
    O2B N3B O3B . . . 122.5(3) no
    C13B N1B H1B . . . 120.00 no
    N2B N1B H1B . . . 120.00 no
    C1A C3A C4A . . . 115.7(4) no
    C1A C3A C2A . . . 111.7(4) no
    C2A C3A C4A . . . 109.5(3) no
    C3A C4A C5A . . . 115.1(3) no
    C4A C5A C6A . . . 122.0(3) no
    C6A C5A C10A . . . 116.2(3) no
    C4A C5A C10A . . . 121.8(3) no
    C5A C6A C7A . . . 122.6(3) no
    C6A C7A C8A . . . 121.0(3) no
    C7A C8A C9A . . . 116.7(2) no
    C7A C8A C11A . . . 121.8(2) no
    C9A C8A C11A . . . 121.5(2) no
    C8A C9A C10A . . . 121.8(2) no
    C5A C10A C9A . . . 121.7(3) no
    C12A C11A C13A . . . 109.0(2) no
    C8A C11A C13A . . . 110.1(2) no
    C8A C11A C12A . . . 112.6(2) no
    O1A C13A N1A . . . 119.5(2) no
    N1A C13A C11A . . . 118.9(2) no
    O1A C13A C11A . . . 121.6(2) no
    C15A C14A C16A . . . 119.7(2) no
    N2A C14A C15A . . . 124.7(2) no
    N2A C14A C16A . . . 115.7(2) no
    C14A C16A C21A . . . 120.4(2) no
    C17A C16A C21A . . . 117.3(2) no
    C14A C16A C17A . . . 122.3(2) no
    C16A C17A C18A . . . 121.8(2) no
    C17A C18A C19A . . . 120.6(3) no
    C18A C19A C20A . . . 117.4(3) no
    C19A C20A C21A . . . 123.2(2) no
    N3A C20A C21A . . . 118.8(2) no
    N3A C20A C19A . . . 118.1(2) no
    C16A C21A C20A . . . 119.7(2) no
    C3A C1A H1A1 . . . 110.00 no
    C3A C1A H1A2 . . . 109.00 no
    H1A1 C1A H1A2 . . . 109.00 no
    H1A2 C1A H1A3 . . . 109.00 no
    H1A1 C1A H1A3 . . . 110.00 no
    C3A C1A H1A3 . . . 109.00 no
    H2A1 C2A H2A3 . . . 109.00 no
    C3A C2A H2A1 . . . 109.00 no
    C3A C2A H2A2 . . . 109.00 no
    C3A C2A H2A3 . . . 109.00 no
    H2A1 C2A H2A2 . . . 110.00 no
    H2A2 C2A H2A3 . . . 109.00 no
    C4A C3A H3A . . . 106.00 no
    C2A C3A H3A . . . 106.00 no
    C1A C3A H3A . . . 106.00 no
    C3A C4A H4A1 . . . 108.00 no
    C3A C4A H4A2 . . . 109.00 no
    C5A C4A H4A2 . . . 109.00 no
    H4A1 C4A H4A2 . . . 108.00 no
    C5A C4A H4A1 . . . 108.00 no
    C5A C6A H6A . . . 119.00 no
    C7A C6A H6A . . . 119.00 no
    C8A C7A H7A . . . 119.00 no
    C6A C7A H7A . . . 120.00 no
    C10A C9A H9A . . . 119.00 no
    C8A C9A H9A . . . 119.00 no
    C9A C10A H10A . . . 119.00 no
    C5A C10A H10A . . . 119.00 no
    C13A C11A H11A . . . 108.00 no
    C8A C11A H11A . . . 108.00 no
    C12A C11A H11A . . . 108.00 no
    H12D C12A H12F . . . 110.00 no
    C11A C12A H12E . . . 109.00 no
    H12D C12A H12E . . . 109.00 no
    C11A C12A H12D . . . 109.00 no
    H12E C12A H12F . . . 110.00 no
    C11A C12A H12F . . . 109.00 no
    H15A C15A H15C . . . 110.00 no
    H15B C15A H15C . . . 109.00 no
    C14A C15A H15B . . . 109.00 no
    C14A C15A H15C . . . 110.00 no
    C14A C15A H15A . . . 109.00 no
    H15A C15A H15B . . . 109.00 no
    C18A C17A H17A . . . 119.00 no
    C16A C17A H17A . . . 119.00 no
    C19A C18A H18A . . . 120.00 no
    C17A C18A H18A . . . 120.00 no
    C18A C19A H19A . . . 121.00 no
    C20A C19A H19A . . . 121.00 no
    C20A C21A H21A . . . 120.00 no
    C16A C21A H21A . . . 120.00 no
    C1B C3B C4B . . . 112.1(3) no
    C1B C3B C2B . . . 110.4(3) no
    C2B C3B C4B . . . 112.2(3) no
    C3B C4B C5B . . . 114.8(3) no
    C6B C5B C10B . . . 116.4(3) no
    C4B C5B C10B . . . 122.1(3) no
    C4B C5B C6B . . . 121.6(3) no
    C5B C6B C7B . . . 121.9(3) no
    C6B C7B C8B . . . 121.4(2) no
    C7B C8B C11B . . . 121.3(2) no
    C7B C8B C9B . . . 117.0(3) no
    C9B C8B C11B . . . 121.6(2) no
    C8B C9B C10B . . . 121.4(3) no
    C5B C10B C9B . . . 121.9(3) no
    C8B C11B C12B . . . 110.17(18) no
    C8B C11B C13B . . . 110.2(2) no
    C12B C11B C13B . . . 110.4(2) no
    O1B C13B N1B . . . 119.5(2) no
    N1B C13B C11B . . . 117.8(2) no
    O1B C13B C11B . . . 122.7(2) no
    N2B C14B C16B . . . 114.5(2) no
    C15B C14B C16B . . . 120.5(2) no
    N2B C14B C15B . . . 125.0(2) no
    C17B C16B C21B . . . 116.9(3) no
    C14B C16B C17B . . . 123.1(2) no
    C14B C16B C21B . . . 120.0(2) no
    C16B C17B C18B . . . 121.8(3) no
    C17B C18B C19B . . . 120.8(3) no
    C18B C19B C20B . . . 118.0(3) no
    N3B C20B C19B . . . 119.0(3) no
    N3B C20B C21B . . . 118.7(2) no
    C19B C20B C21B . . . 122.3(3) no
    C16B C21B C20B . . . 120.2(2) no
    C3B C1B H1B1 . . . 109.00 no
    C3B C1B H1B2 . . . 109.00 no
    C3B C1B H1B3 . . . 109.00 no
    H1B1 C1B H1B2 . . . 109.00 no
    H1B1 C1B H1B3 . . . 110.00 no
    H1B2 C1B H1B3 . . . 109.00 no
    C3B C2B H2B1 . . . 109.00 no
    C3B C2B H2B2 . . . 109.00 no
    C3B C2B H2B3 . . . 109.00 no
    H2B1 C2B H2B2 . . . 109.00 no
    H2B1 C2B H2B3 . . . 109.00 no
    H2B2 C2B H2B3 . . . 110.00 no
    C1B C3B H3B . . . 107.00 no
    C2B C3B H3B . . . 107.00 no
    C4B C3B H3B . . . 107.00 no
    C3B C4B H4B1 . . . 108.00 no
    C3B C4B H4B2 . . . 109.00 no
    C5B C4B H4B1 . . . 109.00 no
    C5B C4B H4B2 . . . 109.00 no
    H4B1 C4B H4B2 . . . 108.00 no
    C5B C6B H6B . . . 119.00 no
    C7B C6B H6B . . . 119.00 no
    C6B C7B H7B . . . 119.00 no
    C8B C7B H7B . . . 119.00 no
    C8B C9B H9B . . . 119.00 no
    C10B C9B H9B . . . 119.00 no
    C5B C10B H10B . . . 119.00 no
    C9B C10B H10B . . . 119.00 no
    C8B C11B H11B . . . 109.00 no
    C12B C11B H11B . . . 109.00 no
    C13B C11B H11B . . . 109.00 no
    C11B C12B H12A . . . 109.00 no
    C11B C12B H12B . . . 109.00 no
    C11B C12B H12C . . . 109.00 no
    H12A C12B H12B . . . 109.00 no
    H12A C12B H12C . . . 110.00 no
    H12B C12B H12C . . . 109.00 no
    C14B C15B H15D . . . 109.00 no
    C14B C15B H15E . . . 109.00 no
    C14B C15B H15F . . . 109.00 no
    H15D C15B H15E . . . 109.00 no
    H15D C15B H15F . . . 109.00 no
    H15E C15B H15F . . . 109.00 no
    C16B C17B H17B . . . 119.00 no
    C18B C17B H17B . . . 119.00 no
    C17B C18B H18B . . . 120.00 no
    C19B C18B H18B . . . 120.00 no
    C18B C19B H19B . . . 121.00 no
    C20B C19B H19B . . . 121.00 no
    C16B C21B H21 . . . 120.00 no
    C20B C21B H21 . . . 120.00 no
loop_
    _geom_torsion_atom_site_label_1
    _geom_torsion_atom_site_label_2
    _geom_torsion_atom_site_label_3
    _geom_torsion_atom_site_label_4
    _geom_torsion_site_symmetry_1
    _geom_torsion_site_symmetry_2
    _geom_torsion_site_symmetry_3
    _geom_torsion_site_symmetry_4
    _geom_torsion
    _geom_torsion_publ_flag
    C13A N1A N2A C14A . . . . 172.6(2) no
    N2A N1A C13A O1A . . . . 173.5(2) no
    N2A N1A C13A C11A . . . . -8.1(3) no
    N1A N2A C14A C15A . . . . -2.2(4) no
    N1A N2A C14A C16A . . . . 178.7(2) no
    O2A N3A C20A C19A . . . . 175.9(3) no
    O2A N3A C20A C21A . . . . -4.8(4) no
    O3A N3A C20A C19A . . . . -3.4(4) no
    O3A N3A C20A C21A . . . . 175.9(3) no
    N2B N1B C13B C11B . . . . 1.1(4) no
    C13B N1B N2B C14B . . . . -178.8(2) no
    N2B N1B C13B O1B . . . . -177.7(2) no
    N1B N2B C14B C15B . . . . 1.9(4) no
    N1B N2B C14B C16B . . . . -177.5(2) no
    O2B N3B C20B C21B . . . . -2.0(5) no
    O2B N3B C20B C19B . . . . 179.5(4) no
    O3B N3B C20B C21B . . . . 179.1(3) no
    O3B N3B C20B C19B . . . . 0.6(5) no
    C2A C3A C4A C5A . . . . -170.2(3) no
    C1A C3A C4A C5A . . . . 62.6(4) no
    C3A C4A C5A C6A . . . . -92.9(4) no
    C3A C4A C5A C10A . . . . 84.7(4) no
    C4A C5A C6A C7A . . . . 177.8(3) no
    C10A C5A C6A C7A . . . . 0.1(5) no
    C4A C5A C10A C9A . . . . -178.6(3) no
    C6A C5A C10A C9A . . . . -0.9(5) no
    C5A C6A C7A C8A . . . . 0.3(5) no
    C6A C7A C8A C9A . . . . 0.2(4) no
    C6A C7A C8A C11A . . . . 179.4(3) no
    C7A C8A C9A C10A . . . . -1.0(4) no
    C7A C8A C11A C13A . . . . 64.8(3) no
    C9A C8A C11A C12A . . . . 122.2(3) no
    C9A C8A C11A C13A . . . . -115.9(3) no
    C11A C8A C9A C10A . . . . 179.8(2) no
    C7A C8A C11A C12A . . . . -57.0(3) no
    C8A C9A C10A C5A . . . . 1.4(4) no
    C12A C11A C13A O1A . . . . 37.8(3) no
    C8A C11A C13A O1A . . . . -86.1(3) no
    C8A C11A C13A N1A . . . . 95.5(3) no
    C12A C11A C13A N1A . . . . -140.6(2) no
    N2A C14A C16A C21A . . . . -4.6(4) no
    C15A C14A C16A C17A . . . . -3.9(4) no
    N2A C14A C16A C17A . . . . 175.3(2) no
    C15A C14A C16A C21A . . . . 176.2(3) no
    C14A C16A C17A C18A . . . . -177.7(3) no
    C21A C16A C17A C18A . . . . 2.2(4) no
    C17A C16A C21A C20A . . . . -1.2(4) no
    C14A C16A C21A C20A . . . . 178.7(2) no
    C16A C17A C18A C19A . . . . -1.6(5) no
    C17A C18A C19A C20A . . . . 0.0(5) no
    C18A C19A C20A N3A . . . . -179.8(3) no
    C18A C19A C20A C21A . . . . 1.0(5) no
    C19A C20A C21A C16A . . . . -0.4(4) no
    N3A C20A C21A C16A . . . . -179.6(2) no
    C1B C3B C4B C5B . . . . 178.4(3) no
    C2B C3B C4B C5B . . . . -56.8(4) no
    C3B C4B C5B C6B . . . . -59.8(4) no
    C3B C4B C5B C10B . . . . 118.8(3) no
    C4B C5B C6B C7B . . . . 177.5(2) no
    C10B C5B C6B C7B . . . . -1.2(4) no
    C4B C5B C10B C9B . . . . -178.4(3) no
    C6B C5B C10B C9B . . . . 0.3(4) no
    C5B C6B C7B C8B . . . . 1.1(4) no
    C6B C7B C8B C9B . . . . 0.0(3) no
    C6B C7B C8B C11B . . . . -176.5(2) no
    C7B C8B C9B C10B . . . . -0.9(4) no
    C11B C8B C9B C10B . . . . 175.6(2) no
    C7B C8B C11B C12B . . . . 80.2(3) no
    C7B C8B C11B C13B . . . . -41.9(3) no
    C9B C8B C11B C12B . . . . -96.2(3) no
    C9B C8B C11B C13B . . . . 141.7(2) no
    C8B C9B C10B C5B . . . . 0.8(4) no
    C8B C11B C13B O1B . . . . 105.5(3) no
    C8B C11B C13B N1B . . . . -73.2(3) no
    C12B C11B C13B O1B . . . . -16.4(3) no
    C12B C11B C13B N1B . . . . 164.9(2) no
    N2B C14B C16B C17B . . . . 178.0(3) no
    N2B C14B C16B C21B . . . . -0.3(4) no
    C15B C14B C16B C17B . . . . -1.3(4) no
    C15B C14B C16B C21B . . . . -179.6(3) no
    C14B C16B C17B C18B . . . . -178.1(3) no
    C21B C16B C17B C18B . . . . 0.3(5) no
    C14B C16B C21B C20B . . . . 178.7(2) no
    C17B C16B C21B C20B . . . . 0.4(4) no
    C16B C17B C18B C19B . . . . -0.4(6) no
    C17B C18B C19B C20B . . . . -0.2(6) no
    C18B C19B C20B N3B . . . . 179.3(3) no
    C18B C19B C20B C21B . . . . 0.9(5) no
    N3B C20B C21B C16B . . . . -179.4(3) no
    C19B C20B C21B C16B . . . . -0.9(4) no
loop_
    _geom_hbond_atom_site_label_D
    _geom_hbond_atom_site_label_H
    _geom_hbond_atom_site_label_A
    _geom_hbond_site_symmetry_A
    _geom_hbond_distance_DH
    _geom_hbond_distance_HA
    _geom_hbond_distance_DA
    _geom_hbond_angle_DHA
    _geom_hbond_publ_flag
    N1A H1A O1B 1_545 0.86 2.14 2.977(3) 165 yes
    N1B H1B O1A 1_565 0.86 2.15 2.919(3) 149 yes
    C11A H11A N2A . 0.98 2.41 2.803(4) 103 no
    C15A H15C O1B 1_545 0.96 2.41 3.252(4) 147 yes
    C15A H15C N1A . 0.96 2.41 2.791(4) 103 no
_iucr_refine_instructions_details
;
TITL h10 in P-1
CELL 0.71073  12.2013  13.4293  13.9316  90.470 110.099 107.321
ZERR    4.00   0.0046   0.0050   0.0052   0.007   0.006   0.006
LATT  1
SFAC  C   H   N   O
UNIT   84  100  12  12
TEMP 27
SIZE 0.22 0.23 0.22
ACTA
L.S. 14
BOND $H
SHEl 999 0.78
FMAP 2
PLAN 20
WGHT    0.075200    0.306200
FVAR       0.42546
MOLE   1
N2B   3    0.737094    0.564691    0.424240    11.00000    0.05699    0.05768 =
         0.04715    0.00337    0.02101    0.01409
O1B   4    0.601158    0.754922    0.329307    11.00000    0.07019    0.06405 =
         0.06444   -0.00834    0.01606    0.02520
N1B   3    0.703196    0.653612    0.420809    11.00000    0.06328    0.06304 =
         0.04257   -0.00747    0.01693    0.01796
AFIX  43
H1B   2    0.730332    0.697086    0.475744    11.00000   -1.20000
AFIX   0
N1A   3    0.715273   -0.056350    0.486331    11.00000    0.05408    0.05786 =
         0.05114   -0.00542    0.01122    0.01327
AFIX  43
H1A   2    0.672088   -0.105260    0.435554    11.00000   -1.20000
AFIX   0
N2A   3    0.679808    0.030776    0.492089    11.00000    0.05765    0.05426 =
         0.05312    0.00192    0.02103    0.01668
O1A   4    0.840240   -0.149127    0.557144    11.00000    0.07136    0.06058 =
         0.07703   -0.01225    0.00294    0.02251
C16A  1    0.555185    0.135873    0.427703    11.00000    0.04880    0.05803 =
         0.05038    0.00646    0.02275    0.01157
C14A  1    0.590551    0.041698    0.415590    11.00000    0.05156    0.05948 =
         0.04623    0.00687    0.02180    0.01057
O3A   4    0.617081    0.441098    0.634941    11.00000    0.10927    0.06872 =
         0.11176   -0.01532    0.06102    0.01218
C13B  1    0.627115    0.673597    0.331369    11.00000    0.05034    0.06151 =
         0.04830   -0.00162    0.02136    0.00966
C8B   1    0.681814    0.598882    0.196211    11.00000    0.05555    0.05365 =
         0.03831   -0.00309    0.01206    0.01342
C14B  1    0.807220    0.547841    0.510482    11.00000    0.05554    0.05952 =
         0.04641    0.00819    0.02202    0.00511
C20A  1    0.579712    0.290126    0.530213    11.00000    0.05684    0.06046 =
         0.06597   -0.00244    0.03427    0.00938
C13A  1    0.816988   -0.066360    0.559246    11.00000    0.05771    0.05305 =
         0.05610   -0.00156    0.01826    0.01390
C21A  1    0.611472    0.202310    0.520821    11.00000    0.05073    0.06589 =
         0.05374    0.00466    0.02523    0.01434
AFIX  43
H21A  2    0.670312    0.186729    0.576135    11.00000   -1.20000
AFIX   0
C16B  1    0.842863    0.452304    0.505289    11.00000    0.05065    0.06662 =
         0.05403    0.01823    0.02350    0.00631
N3A   3    0.640952    0.359487    0.629130    11.00000    0.06842    0.08247 =
         0.07837   -0.00965    0.04307    0.00901
C11B  1    0.579493    0.593234    0.236403    11.00000    0.05507    0.05573 =
         0.04757   -0.00431    0.01738    0.00944
AFIX  13
H11B  2    0.551574    0.522786    0.255867    11.00000   -1.20000
AFIX   0
C21B  1    0.799752    0.388949    0.411322    11.00000    0.05917    0.06372 =
         0.06223    0.01576    0.02206    0.01962
AFIX  43
H21   2    0.747351    0.406125    0.352467    11.00000   -1.20000
AFIX   0
C20B  1    0.834340    0.302067    0.405761    11.00000    0.06474    0.06286 =
         0.08211    0.02189    0.03405    0.01819
O2A   4    0.712087    0.331173    0.700847    11.00000    0.09215    0.13087 =
         0.07662   -0.02938    0.01719    0.03913
C19A  1    0.493866    0.318078    0.451425    11.00000    0.07779    0.07086 =
         0.08368    0.00953    0.03784    0.03179
AFIX  43
H19A  2    0.474882    0.378943    0.459761    11.00000   -1.20000
AFIX   0
C8A   1    0.870046    0.015998    0.736701    11.00000    0.04835    0.05517 =
         0.05194   -0.00042    0.00468    0.01356
C17A  1    0.466453    0.162450    0.348904    11.00000    0.07372    0.07367 =
         0.05685    0.00562    0.01580    0.02622
AFIX  43
H17A  2    0.425489    0.118346    0.286926    11.00000   -1.20000
AFIX   0
C6B   1    0.851414    0.699740    0.149811    11.00000    0.06277    0.06524 =
         0.07089    0.00279    0.02925    0.01567
AFIX  43
H6B   2    0.905034    0.765205    0.148842    11.00000   -1.20000
AFIX   0
C5B   1    0.863135    0.610876    0.109648    11.00000    0.07662    0.07234 =
         0.05636    0.01048    0.02889    0.03580
C7B   1    0.762543    0.694348    0.191345    11.00000    0.05984    0.05570 =
         0.06197   -0.00903    0.02277    0.01433
AFIX  43
H7B   2    0.756750    0.756150    0.216604    11.00000   -1.20000
AFIX   0
C11A  1    0.901711    0.026301    0.640373    11.00000    0.05544    0.05369 =
         0.05713   -0.00362    0.01320    0.01012
AFIX  13
H11A  2    0.889100    0.090677    0.613041    11.00000   -1.20000
AFIX   0
C17B  1    0.921700    0.422341    0.590402    11.00000    0.06782    0.08821 =
         0.06231    0.02473    0.02082    0.01522
AFIX  43
H17B  2    0.951770    0.462628    0.654096    11.00000   -1.20000
AFIX   0
C9A   1    0.826674    0.087433    0.770440    11.00000    0.06599    0.05777 =
         0.05941    0.00226    0.01272    0.01987
AFIX  43
H9A   2    0.816849    0.143464    0.733363    11.00000   -1.20000
AFIX   0
N3B   3    0.788219    0.237858    0.305468    11.00000    0.10349    0.07431 =
         0.10384    0.00639    0.03695    0.03962
C9B   1    0.694281    0.509867    0.157854    11.00000    0.08818    0.05587 =
         0.06317    0.00178    0.03657    0.01965
AFIX  43
H9B   2    0.642318    0.444311    0.160807    11.00000   -1.20000
AFIX   0
C10B  1    0.782325    0.515799    0.115057    11.00000    0.10733    0.06550 =
         0.06665    0.00708    0.04233    0.04396
AFIX  43
H10B  2    0.787425    0.453995    0.089092    11.00000   -1.20000
AFIX   0
C10A  1    0.797219    0.078228    0.858130    11.00000    0.07399    0.07431 =
         0.06295   -0.00741    0.01502    0.02493
AFIX  43
H10A  2    0.766521    0.127405    0.877664    11.00000   -1.20000
AFIX   0
C4B   1    0.957489    0.617817    0.060272    11.00000    0.10073    0.09357 =
         0.09033    0.02286    0.05470    0.05291
AFIX  23
H4B1  2    0.952180    0.547088    0.038849    11.00000   -1.20000
H4B2  2    1.038976    0.650713    0.111719    11.00000   -1.20000
AFIX   0
C15A  1    0.523654   -0.032493    0.317265    11.00000    0.08109    0.08170 =
         0.05606   -0.00889    0.00838    0.02789
AFIX 137
H15A  2    0.510593    0.007087    0.259655    11.00000   -1.50000
H15B  2    0.445611   -0.076377    0.317448    11.00000   -1.50000
H15C  2    0.572042   -0.075562    0.311905    11.00000   -1.50000
AFIX   0
C3B   1    0.943467    0.678892   -0.032315    11.00000    0.09983    0.06820 =
         0.07906    0.01043    0.05044    0.03322
AFIX  13
H3B   2    0.952869    0.750856   -0.008424    11.00000   -1.20000
AFIX   0
C15B  1    0.853655    0.617218    0.611214    11.00000    0.08905    0.08196 =
         0.04623    0.00080    0.01829    0.00765
AFIX 137
H15D  2    0.907663    0.684304    0.607209    11.00000   -1.50000
H15E  2    0.897720    0.584782    0.665837    11.00000   -1.50000
H15F  2    0.785129    0.626714    0.624693    11.00000   -1.50000
AFIX   0
C18A  1    0.437251    0.252635    0.359954    11.00000    0.09238    0.08624 =
         0.07270    0.00935    0.01611    0.04384
AFIX  43
H18A  2    0.378822    0.269181    0.305059    11.00000   -1.20000
AFIX   0
C19B  1    0.913480    0.273672    0.490796    11.00000    0.08097    0.07665 =
         0.11055    0.04227    0.04704    0.03246
AFIX  43
H19B  2    0.936792    0.214575    0.485323    11.00000   -1.20000
AFIX   0
C5A   1    0.812265   -0.002287    0.917527    11.00000    0.07590    0.08797 =
         0.05128    0.00072    0.01129    0.01868
C12B  1    0.470403    0.612490    0.152215    11.00000    0.05651    0.09898 =
         0.05978   -0.00723    0.01233    0.01782
AFIX 137
H12A  2    0.496264    0.681782    0.133267    11.00000   -1.50000
H12B  2    0.405146    0.606310    0.177658    11.00000   -1.50000
H12C  2    0.441499    0.561434    0.093011    11.00000   -1.50000
AFIX   0
C12A  1    1.035485    0.033109    0.661348    11.00000    0.05897    0.08420 =
         0.09058   -0.02022    0.02056    0.00251
AFIX 137
H12D  2    1.047559   -0.031941    0.682343    11.00000   -1.50000
H12E  2    1.089495    0.089439    0.715073    11.00000   -1.50000
H12F  2    1.053340    0.046102    0.599791    11.00000   -1.50000
AFIX   0
O2B   4    0.719303    0.261590    0.232166    11.00000    0.20523    0.14157 =
         0.09685   -0.02312    0.00495    0.10647
O3B   4    0.820116    0.162579    0.301134    11.00000    0.20101    0.11643 =
         0.16778   -0.01178    0.03817    0.10073
C7A   1    0.884605   -0.065112    0.795665    11.00000    0.09634    0.07795 =
         0.07366    0.01198    0.02659    0.04486
AFIX  43
H7A   2    0.913893   -0.115100    0.775602    11.00000   -1.20000
AFIX   0
C18B  1    0.956074    0.335018    0.582665    11.00000    0.07629    0.10372 =
         0.08593    0.04869    0.02359    0.03408
AFIX  43
H18B  2    1.009115    0.317493    0.640869    11.00000   -1.20000
AFIX   0
C6A   1    0.856304   -0.072821    0.883680    11.00000    0.11187    0.09406 =
         0.06979    0.02828    0.02493    0.04570
AFIX  43
H6A   2    0.867570   -0.128082    0.921520    11.00000   -1.20000
AFIX   0
C4A   1    0.777377   -0.014038    1.012054    11.00000    0.11191    0.13085 =
         0.05669    0.00217    0.02393    0.02845
AFIX  23
H4A1  2    0.827402   -0.050239    1.058735    11.00000   -1.20000
H4A2  2    0.797503    0.055500    1.046787    11.00000   -1.20000
AFIX   0
C3A   1    0.644376   -0.072457    0.991567    11.00000    0.11881    0.12503 =
         0.08402    0.02853    0.04793    0.05317
AFIX  13
H3A   2    0.596312   -0.036196    0.941620    11.00000   -1.20000
AFIX   0
C2B   1    0.817307    0.634708   -0.115619    11.00000    0.11792    0.11831 =
         0.06900    0.00033    0.03279    0.02179
AFIX 137
H2B1  2    0.810982    0.677606   -0.170791    11.00000   -1.50000
H2B2  2    0.755444    0.634209   -0.087605    11.00000   -1.50000
H2B3  2    0.805382    0.564253   -0.141360    11.00000   -1.50000
AFIX   0
C1B   1    1.043100    0.685403   -0.076183    11.00000    0.13473    0.09277 =
         0.11704    0.01676    0.08333    0.03825
AFIX 137
H1B1  2    1.027555    0.618149   -0.111608    11.00000   -1.50000
H1B2  2    1.121969    0.705198   -0.021166    11.00000   -1.50000
H1B3  2    1.042745    0.736976   -0.123502    11.00000   -1.50000
AFIX   0
C1A   1    0.600262   -0.183701    0.945627    11.00000    0.11985    0.14748 =
         0.07717    0.01359    0.03335    0.01046
AFIX 137
H1A1  2    0.618697   -0.187502    0.884292    11.00000   -1.50000
H1A2  2    0.512860   -0.212007    0.928685    11.00000   -1.50000
H1A3  2    0.640675   -0.223596    0.994170    11.00000   -1.50000
AFIX   0
C2A   1    0.617150   -0.061858    1.090594    11.00000    0.17535    0.16631 =
         0.10903    0.03977    0.09005    0.07828
AFIX 137
H2A1  2    0.666679   -0.092314    1.143490    11.00000   -1.50000
H2A2  2    0.531578   -0.097797    1.077028    11.00000   -1.50000
H2A3  2    0.636228    0.011141    1.112965    11.00000   -1.50000
HKLF 4
REM  h10 in P-1
REM R1 =  0.0679 for   4673 Fo > 4sig(Fo)  and  0.1356 for all   8844 data
REM    495 parameters refined using      0 restraints
END
WGHT      0.0752      0.3064
REM Highest difference peak  0.190,  deepest hole -0.159,  1-sigma level  0.035
Q1    1   0.8192  0.5578  0.6683  11.00000  0.05    0.19
Q2    1   0.4900 -0.1122  0.3350  11.00000  0.05    0.19
Q3    1   0.7101 -0.0809  1.0466  11.00000  0.05    0.16
;
