# Supplementary material for: A triclinic polymorph of (E)-2-(4-iso­butyl­phen­yl)-N′-[1-(4-nitro­phen­yl)ethyl­idene]propano­hydrazide
Source: Acta Crystallogr Sect E Struct Rep Online. 2013 Jul 27;69(Pt 8):o1333. doi: 10.1107/S1600536813019892 (PMC3793817; doi:10.1107/S1600536813019892)
Supplement: Supplementary file 2 [file e-69-o1333-Isup2.hkl]

# 
# h,k,l, Fc-squared, Fo-squared, sigma(Fo-squared) and status flag 
# 
data_I
_shelx_title ' h10 in P-1' 
_shelx_refln_list_code          4 
_shelx_F_calc_maximum      231.98 
_exptl_crystal_F_000       784.00 
_reflns_d_resolution_high  0.7801 
 
loop_ 
 _symmetry_equiv_pos_as_xyz 
 'x, y, z' 
 '-x, -y, -z' 
 
_cell_length_a    12.2013 
_cell_length_b    13.4293 
_cell_length_c    13.9316 
_cell_angle_alpha  90.470 
_cell_angle_beta  110.099 
_cell_angle_gamma 107.321 
 
_shelx_F_squared_multiplier     1.000 
 
loop_ 
 _refln_index_h 
 _refln_index_k 
 _refln_index_l 
 _refln_F_squared_calc 
 _refln_F_squared_meas 
 _refln_F_squared_sigma 
 _refln_observed_status 
   2   0   0     3434.70     3728.27     35.85 o 
   3   0   0     3654.28     3958.88     39.18 o 
   4   0   0     1596.13     1619.38     19.11 o 
   5   0   0      791.24      741.17     11.43 o 
   6   0   0       64.12       83.56      3.57 o 
   7   0   0       63.85       76.63      3.59 o 
   8   0   0      171.99      174.14      8.01 o 
   9   0   0      204.07      225.68     10.74 o 
  10   0   0       10.14       15.83      3.74 o 
  11   0   0        2.52        8.13      4.61 o 
  12   0   0        2.67       -5.52      5.52 o 
  13   0   0        0.28        3.47      3.45 o 
 -14   1   0        3.91        0.51      4.83 o 
 -13   1   0        3.15        1.82      3.15 o 
 -12   1   0       15.42       12.76      3.83 o 
 -11   1   0        0.31        0.15      1.99 o 
 -10   1   0       29.90       25.60      4.34 o 
  -9   1   0      170.90      172.81      8.68 o 
  -8   1   0       63.63       49.19      5.02 o 
  -7   1   0        0.36        2.45      1.41 o 
  -6   1   0       34.55       37.25      2.25 o 
  -5   1   0       60.88       60.34      2.52 o 
  -4   1   0     1356.19     1388.96     16.57 o 
  -3   1   0      292.60      263.00      4.61 o 
  -2   1   0        9.16       10.36      1.18 o 
  -1   1   0      104.26       91.67      6.16 o 
   1   1   0      610.09      532.45     15.17 o 
   2   1   0      506.58      483.89      7.51 o 
   3   1   0     2427.57     2294.21     51.84 o 
   4   1   0      104.05       96.52      3.40 o 
   5   1   0      148.70      116.41      4.18 o 
   6   1   0      269.27      233.12      6.45 o 
   7   1   0       55.36       51.65      3.46 o 
   8   1   0       69.57       65.68      5.75 o 
   9   1   0        0.80        0.94      2.76 o 
  10   1   0        4.45        7.04      2.80 o 
  11   1   0        0.73        1.26      2.50 o 
  12   1   0        2.48        4.94      5.63 o 
  13   1   0        2.48        1.88      3.15 o 
 -14   2   0        3.11        9.29      4.78 o 
 -13   2   0        7.54        6.71      5.22 o 
 -12   2   0        0.04       -1.57      2.06 o 
 -11   2   0        5.57        6.91      2.44 o 
 -10   2   0       25.01       33.17      6.79 o 
  -9   2   0      164.58      163.36      8.28 o 
  -8   2   0       46.60       59.17      5.13 o 
  -7   2   0        0.03        0.55      1.27 o 
  -6   2   0      388.83      360.07      7.15 o 
  -5   2   0      123.90       99.08      4.26 o 
  -4   2   0       60.15       54.00      2.12 o 
  -3   2   0      429.70      467.32      7.07 o 
  -2   2   0     4613.71     4648.43     44.72 o 
  -1   2   0      147.81      150.08      4.02 o 
   0   2   0     1751.86     1607.03     18.71 o 
   1   2   0     1609.82     1321.21     53.85 o 
   2   2   0      358.54      373.94      9.79 o 
   3   2   0     2031.36     1944.13     24.09 o 
   4   2   0      182.62      198.81      6.11 o 
   5   2   0       49.68       58.49      3.17 o 
   6   2   0       95.87       89.07      4.39 o 
   7   2   0       10.35       12.30      1.94 o 
   8   2   0       11.36       15.34      4.14 o 
   9   2   0        0.21        2.37      1.81 o 
  10   2   0       99.15       97.02      8.23 o 
  11   2   0        0.03       10.55      9.17 o 
  12   2   0        2.00        0.61      2.65 o 
  13   2   0        9.51       13.20      4.42 o 
 -14   3   0        0.21        6.94      4.72 o 
 -13   3   0       11.30       11.64      3.61 o 
 -12   3   0        0.04        1.45      3.31 o 
 -11   3   0       17.73       11.95      3.37 o 
 -10   3   0       11.12       14.42      3.43 o 
  -9   3   0       14.26       17.34      4.18 o 
  -8   3   0      139.68      134.59     17.34 o 
  -7   3   0        9.70       13.11      1.45 o 
  -6   3   0      108.68      124.72      4.06 o 
  -5   3   0      854.65      827.20     12.16 o 
  -4   3   0     1313.21     1304.25     16.50 o 
  -3   3   0        2.31       -0.05      1.48 o 
  -2   3   0     1866.54     1994.48     22.44 o 
  -1   3   0     8899.23     8800.54    158.61 o 
   0   3   0    17755.00    17374.23    651.84 o 
   1   3   0      146.05      132.31      3.76 o 
   2   3   0      429.64      343.99     15.24 o 
   3   3   0     1455.07     1497.03     26.84 o 
   4   3   0      122.76      134.90      4.86 o 
   5   3   0      291.47      250.65      7.07 o 
   6   3   0      179.41      163.17      6.15 o 
   7   3   0       38.33       43.87      3.79 o 
   8   3   0       38.95       41.74      4.07 o 
   9   3   0        1.40       -0.18      5.47 o 
  10   3   0        0.01        0.25      3.76 o 
  11   3   0       14.06       15.03      4.75 o 
  12   3   0        8.58       13.09      4.09 o 
 -14   4   0        3.61        2.34      4.50 o 
 -13   4   0       11.74       11.97      8.15 o 
 -12   4   0        0.00        2.95      3.51 o 
 -11   4   0        0.24        2.67      1.98 o 
 -10   4   0        3.60        1.17      1.87 o 
  -9   4   0      218.31      218.12      9.60 o 
  -8   4   0        0.03        0.20      2.06 o 
  -7   4   0      110.28      103.30      5.60 o 
  -6   4   0      231.51      257.37      6.40 o 
  -5   4   0      113.83       96.31      3.86 o 
  -4   4   0       11.40       10.08      1.44 o 
  -3   4   0      778.13      819.64     12.60 o 
  -2   4   0       82.91       90.51      4.26 o 
  -1   4   0       13.20        3.36      1.20 o 
   0   4   0       14.61       12.71      2.32 o 
   1   4   0      258.11      235.64      6.80 o 
   2   4   0       38.29       58.96      4.64 o 
   3   4   0       22.39       20.19      4.22 o 
   4   4   0        2.15        3.97      1.87 o 
   5   4   0      100.05      106.86      4.67 o 
   6   4   0      383.58      427.20     10.52 o 
   7   4   0        1.79        0.70      1.32 o 
   8   4   0       18.55       18.44      3.53 o 
   9   4   0       34.92       23.67      4.42 o 
  10   4   0       92.11      103.34      8.47 o 
  11   4   0       25.85       38.23      7.40 o 
  12   4   0        7.77       15.58      4.75 o 
 -14   5   0       20.82       23.90      6.08 o 
 -13   5   0        5.32       16.34      4.99 o 
 -12   5   0       19.89       30.53      6.16 o 
 -11   5   0        0.23       -0.26      2.62 o 
 -10   5   0        8.84        8.90      3.03 o 
  -9   5   0       76.41       98.35     10.24 o 
  -8   5   0       20.07       16.91      3.36 o 
  -7   5   0        0.27       -0.43      1.09 o 
  -6   5   0       12.74        9.26      1.63 o 
  -5   5   0      520.29      533.98     13.11 o 
  -4   5   0      400.06      442.81     12.89 o 
  -3   5   0       36.10       46.58      3.10 o 
  -2   5   0       86.74       95.08      4.31 o 
  -1   5   0      213.65      201.92      7.89 o 
   0   5   0       10.33       18.07      1.86 o 
   1   5   0      104.71       98.72     10.72 o 
   2   5   0      613.54      574.65     11.75 o 
   3   5   0      127.95      172.43     13.44 o 
   4   5   0       51.57       54.89      6.17 o 
   5   5   0      184.26      164.30      8.97 o 
   6   5   0       17.19       20.71      2.95 o 
   7   5   0       17.95       18.14      2.99 o 
   8   5   0        2.35        1.49      2.40 o 
   9   5   0        0.82       -0.03      3.89 o 
  10   5   0        9.44       17.31      4.13 o 
  11   5   0        8.90        4.03      3.54 o 
 -14   6   0        2.59        1.91      3.55 o 
 -13   6   0        0.93       -1.96      6.05 o 
 -12   6   0        3.54        1.20      2.69 o 
 -11   6   0       23.12       28.45      4.77 o 
 -10   6   0       23.56       30.14      4.88 o 
  -9   6   0       12.08       10.91      3.59 o 
  -8   6   0      207.08      210.65      9.49 o 
  -7   6   0        7.43        8.70      2.00 o 
  -6   6   0      154.22      126.26      5.06 o 
  -5   6   0       97.50       83.88      4.10 o 
  -4   6   0      461.02      418.84     10.06 o 
  -3   6   0      482.20      489.90     13.63 o 
  -2   6   0      151.15      167.54      6.54 o 
  -1   6   0      200.52      162.65      4.71 o 
   0   6   0        0.82        1.59      1.22 o 
   1   6   0        2.72        2.71      2.57 o 
   2   6   0        0.66        0.96      1.50 o 
   3   6   0       81.92       84.72      7.17 o 
   4   6   0       70.35       57.45      3.76 o 
   5   6   0      100.14       86.33      8.26 o 
   6   6   0      155.52      155.75      9.48 o 
   7   6   0       45.42       55.78      5.24 o 
   8   6   0       19.37       24.06      3.87 o 
   9   6   0        0.09        5.73      4.64 o 
  10   6   0        4.54        8.62      6.41 o 
 -14   7   0        0.19        3.21      3.64 o 
 -13   7   0        0.68       -1.04      6.52 o 
 -12   7   0       92.77       88.66     11.01 o 
 -11   7   0       33.18       29.07      5.02 o 
 -10   7   0      334.52      350.00     15.72 o 
  -9   7   0       40.73       46.04      5.80 o 
  -8   7   0      328.80      332.03     12.38 o 
  -7   7   0      154.88      140.88      7.81 o 
  -6   7   0        6.44        2.50      1.50 o 
  -5   7   0      343.17      363.37      9.94 o 
  -4   7   0       39.52       42.42      3.99 o 
  -3   7   0     3323.74     3804.77    159.17 o 
  -2   7   0      438.26      471.80     10.25 o 
  -1   7   0       36.56       31.29      3.12 o 
   0   7   0       36.28       51.35      2.83 o 
   1   7   0        3.67        2.65      1.00 o 
   2   7   0        3.92        2.84      1.03 o 
   3   7   0       29.45       29.05      6.71 o 
   4   7   0       14.48       17.90      2.93 o 
   5   7   0      113.85      103.44      5.85 o 
   6   7   0      105.35      140.51      7.25 o 
   7   7   0        1.59        1.69      3.25 o 
   8   7   0       30.06       37.66      7.10 o 
   9   7   0        0.28       -4.42      4.42 o 
  10   7   0        1.16        9.89      7.07 o 
 -14   8   0        0.21       17.46     12.37 o 
 -13   8   0        0.36        1.18      3.14 o 
 -12   8   0       24.72       28.38      6.31 o 
 -11   8   0       16.94       13.93      5.52 o 
 -10   8   0        0.11        6.14      3.03 o 
  -9   8   0      621.49      613.16     19.25 o 
  -8   8   0        0.02        0.06      1.97 o 
  -7   8   0       86.10       93.53      7.15 o 
  -6   8   0        2.16        3.47      1.38 o 
  -5   8   0        0.18        2.61      1.27 o 
  -4   8   0        2.23        0.18      2.05 o 
  -3   8   0       42.20       47.50      3.44 o 
  -2   8   0        7.52       17.32      2.05 o 
  -1   8   0       42.52       71.82      3.52 o 
   0   8   0      251.38      278.88      7.78 o 
   1   8   0        0.53        2.21      1.84 o 
   2   8   0        0.05        5.00      3.92 o 
   3   8   0        0.20        1.00      3.10 o 
   4   8   0       21.11       34.71      7.37 o 
   5   8   0        1.38        4.83      3.58 o 
   6   8   0        0.28       -3.04      3.04 o 
   7   8   0        9.03       17.07      5.32 o 
   8   8   0       30.45       33.65      7.05 o 
   9   8   0        0.92        8.23      6.41 o 
  10   8   0        0.00       -0.88      6.79 o 
 -14   9   0        0.41       13.37     11.66 o 
 -13   9   0        0.44        6.82      6.93 o 
 -12   9   0        3.04       -2.60      2.60 o 
 -11   9   0       14.76       11.94      3.70 o 
 -10   9   0       34.25       25.42      5.03 o 
  -9   9   0       74.32       84.18      8.75 o 
  -8   9   0      163.25      137.98      9.77 o 
  -7   9   0        2.19        1.03      2.75 o 
  -6   9   0       13.69       13.49      3.68 o 
  -5   9   0       52.66       56.87      5.06 o 
  -4   9   0       50.68       52.10      4.13 o 
  -3   9   0      197.21      191.09      6.53 o 
  -2   9   0       27.49       29.68      2.32 o 
  -1   9   0       13.74       21.69      7.71 o 
   0   9   0       93.74       87.15     11.85 o 
   1   9   0       11.68        3.53      5.17 o 
   2   9   0       13.96       12.14      4.83 o 
   3   9   0       43.51       32.76     18.18 o 
   4   9   0       29.90       44.68      8.73 o 
   5   9   0        1.00       -0.38      4.45 o 
   6   9   0       30.28       32.90      7.37 o 
   7   9   0       48.60       62.69     10.03 o 
   8   9   0        0.14       -3.46      3.46 o 
   9   9   0        0.32        3.81      7.57 o 
 -14  10   0        0.08       -3.31      3.31 o 
 -13  10   0        6.17       17.89      9.78 o 
 -12  10   0        5.51        3.43      3.83 o 
 -11  10   0       42.10       49.51      7.17 o 
 -10  10   0       52.17       60.88      8.18 o 
  -9  10   0       12.87       15.47      5.00 o 
  -8  10   0        2.25        0.82      2.85 o 
  -7  10   0       29.44       29.68      5.56 o 
  -6  10   0       77.22       71.43      8.60 o 
  -5  10   0       16.80       12.06      4.94 o 
  -4  10   0       14.92       23.27      4.99 o 
  -3  10   0      118.95      148.97     11.20 o 
  -2  10   0        4.11        0.22      1.97 o 
  -1  10   0        0.36       -0.38      2.04 o 
   0  10   0       57.10       69.38      9.43 o 
   1  10   0      108.47      114.69     15.91 o 
   2  10   0       21.48       17.79      6.51 o 
   3  10   0        0.00        0.27      3.43 o 
   4  10   0        1.41        0.54      6.55 o 
   5  10   0       10.12        1.90      4.86 o 
   6  10   0       16.51       22.80      6.19 o 
   7  10   0        0.01        5.64     10.11 o 
   8  10   0        0.03       -1.94      3.92 o 
 -13  11   0        6.87        1.06      4.13 o 
 -12  11   0        4.57       10.30      4.19 o 
 -11  11   0       14.20        8.81      4.12 o 
 -10  11   0        7.15       10.65      3.70 o 
  -9  11   0        3.82       -2.07      5.63 o 
  -8  11   0        1.54        5.48      5.79 o 
  -7  11   0       15.00        8.08      6.00 o 
  -6  11   0      122.77      116.12     11.38 o 
  -5  11   0       59.35       57.04      9.00 o 
  -4  11   0        5.61       14.32      6.10 o 
  -3  11   0      196.50      198.03     14.22 o 
  -2  11   0        0.85        2.82      4.26 o 
  -1  11   0        0.96        2.20      3.24 o 
   0  11   0       81.42       85.52     15.19 o 
   1  11   0       98.94      103.36     15.30 o 
   2  11   0       50.90       48.88     32.76 o 
   3  11   0        0.40        3.11      4.45 o 
   4  11   0       23.29       29.73      8.45 o 
   5  11   0        3.06       -0.75     10.77 o 
   6  11   0        0.01        5.27      7.04 o 
   7  11   0        5.56        1.33     11.99 o 
 -13  12   0        0.95        3.31     12.15 o 
 -12  12   0        3.02        3.76     14.64 o 
 -11  12   0        3.83        0.77      6.78 o 
 -10  12   0        0.35        7.79      8.56 o 
  -9  12   0        7.11        0.72     10.55 o 
  -8  12   0       26.29       27.14     10.91 o 
  -7  12   0        5.19       21.66     13.59 o 
  -6  12   0       18.12        6.07      7.64 o 
  -5  12   0       92.48       90.03     11.23 o 
  -4  12   0        8.89       16.64      5.73 o 
  -3  12   0       82.41       79.48     10.64 o 
  -2  12   0       24.68       35.91      9.28 o 
  -1  12   0      155.58      169.38     17.84 o 
   0  12   0        1.75        0.83      6.13 o 
   1  12   0       94.89       55.20     27.01 o 
   2  12   0        0.02        7.00      8.15 o 
   3  12   0       45.86       49.43     10.79 o 
   4  12   0       10.65       18.04      6.66 o 
   5  12   0       33.33       39.03     11.66 o 
   6  12   0        1.42        3.04      6.63 o 
 -12  13   0       11.37       29.06     13.48 o 
 -11  13   0        3.10        5.29     15.52 o 
 -10  13   0        2.54        1.43      7.46 o 
  -9  13   0        5.88        4.84      5.42 o 
  -8  13   0        2.33       -0.56      4.36 o 
  -7  13   0        7.00       -1.39      5.47 o 
  -6  13   0      156.00      144.32     12.61 o 
  -5  13   0      163.53      157.64     13.25 o 
  -4  13   0       28.71       13.77      5.23 o 
  -3  13   0       43.19       20.31     18.12 o 
  -1  13   0       27.57       25.58     19.94 o 
   0  13   0       43.83       55.08     12.43 o 
   1  13   0       28.38       37.19     13.20 o 
   2  13   0       40.65       40.98     10.66 o 
   3  13   0      231.43      315.00     26.68 o 
   4  13   0        1.60        1.80      6.64 o 
   5  13   0        5.07       13.10     11.71 o 
 -11  14   0        4.76       -0.30      6.12 o 
 -10  14   0        5.05       -3.13      5.37 o 
  -9  14   0       20.35       10.26      5.97 o 
  -8  14   0        1.08       -3.99      4.16 o 
  -7  14   0        0.08       -4.03      4.14 o 
  -6  14   0        0.18        0.83      6.17 o 
  -5  14   0       27.07       16.17     15.61 o 
  -4  14   0        1.33        3.92      3.51 o 
  -3  14   0        0.17        7.11      3.93 o 
  -2  14   0       18.31       16.91     18.12 o 
  -1  14   0       10.12        2.06     16.55 o 
   0  14   0        2.80       -2.73      2.73 o 
   1  14   0       20.62       11.01      5.67 o 
   2  14   0       10.95       23.42      9.24 o 
   3  14   0        2.01        9.33     16.13 o 
   4  14   0        0.79       -0.02      6.67 o 
 -10  15   0        1.01        4.29     12.48 o 
  -9  15   0        0.20        9.60     14.53 o 
  -8  15   0        1.44        0.06      4.81 o 
  -7  15   0        7.37        0.89      4.97 o 
  -6  15   0        0.19        0.66      5.03 o 
  -5  15   0        1.71        3.34      3.88 o 
  -4  15   0        5.22        6.62      3.78 o 
  -3  15   0       11.39       -2.19      3.77 o 
  -2  15   0        0.76       -3.12      3.12 o 
  -1  15   0        1.24        0.12      3.47 o 
   0  15   0        0.80       -0.96      3.80 o 
   1  15   0        1.35       26.02     24.69 o 
   2  15   0        2.16        4.65     22.46 o 
  -9  16   0        0.86        2.37     13.37 o 
  -8  16   0       12.23       -6.19      6.30 o 
  -7  16   0        0.31       12.98      6.02 o 
  -6  16   0        0.01       -4.36      6.74 o 
  -5  16   0        0.19       11.51      4.28 o 
  -4  16   0        0.97       -2.78      5.88 o 
  -3  16   0        0.32       -0.51      4.00 o 
  -2  16   0        0.88        2.44      7.71 o 
  -1  16   0        0.88        1.43      4.26 o 
   0  16   0        0.89       -3.78      3.98 o 
  -6  17   0        0.21       42.59     13.15 o 
  -5  17   0        3.23        3.40      8.73 o 
  -4  17   0        0.24       20.16     13.09 o 
  -3  17   0        0.40       -1.26      8.29 o 
   3 -17   1        0.38        9.26      7.68 o 
   4 -17   1        5.65       11.05      5.88 o 
   5 -17   1        2.41       28.40     11.99 o 
   6 -17   1        1.33        6.79      6.68 o 
   0 -16   1        0.42        4.97      9.75 o 
   1 -16   1        0.88       25.52     19.22 o 
   2 -16   1        2.06       -0.69      6.99 o 
   3 -16   1        4.93       -1.46      3.33 o 
   4 -16   1        7.70       12.44      4.06 o 
   5 -16   1        0.07       -2.99      2.99 o 
   6 -16   1        1.69        3.87      6.79 o 
   7 -16   1        2.26        6.30      5.58 o 
   8 -16   1        0.25       -6.55      6.55 o 
   9 -16   1        6.81       10.72     12.26 o 
  -3 -15   1        0.00       12.04     28.40 o 
  -2 -15   1       16.29       11.87      6.30 o 
  -1 -15   1        1.50       34.14     17.51 o 
   0 -15   1        2.58        4.35      4.90 o 
   1 -15   1        5.44        5.01      4.81 o 
   2 -15   1       14.45        6.52      8.70 o 
   3 -15   1       17.90       11.54      7.79 o 
   4 -15   1        1.00        3.85      7.51 o 
   5 -15   1        0.97       -0.50      4.75 o 
   6 -15   1        1.87       13.05      5.22 o 
   7 -15   1        2.27       -0.88      6.21 o 
   8 -15   1        0.01        7.15      4.83 o 
   9 -15   1        6.36       50.38     18.01 o 
  10 -15   1        3.59       -5.60      9.12 o 
  -4 -14   1        0.84       -6.28      6.81 o 
  -3 -14   1       10.52       -2.17      8.15 o 
  -2 -14   1        4.49       -1.93      4.17 o 
  -1 -14   1        0.16        1.42      4.78 o 
   0 -14   1        0.54       -1.83      4.97 o 
   1 -14   1       34.64       14.31     13.95 o 
   2 -14   1        1.75        5.54      3.90 o 
   3 -14   1       12.54       11.70      4.45 o 
   4 -14   1       30.68       29.19      6.13 o 
   5 -14   1        4.70        3.05      3.86 o 
   6 -14   1        0.08       -1.30      3.88 o 
   7 -14   1        4.45        1.92      9.56 o 
   8 -14   1        3.15        3.86      4.92 o 
   9 -14   1        4.30       12.95      9.03 o 
  10 -14   1       12.04       26.90      9.45 o 
  11 -14   1        8.29       13.14     10.86 o 
  -5 -13   1        4.01        3.03      5.69 o 
  -4 -13   1        1.93        7.04      5.28 o 
  -3 -13   1      125.65      152.68     74.25 o 
  -2 -13   1        6.20        2.72      5.39 o 
  -1 -13   1        5.86        5.99      4.81 o 
   0 -13   1        4.17       -2.48      3.76 o 
   1 -13   1        5.86        7.16      4.38 o 
   2 -13   1       74.44       65.52     12.21 o 
   3 -13   1        0.03       -1.51      2.43 o 
   4 -13   1       76.12       56.75      9.05 o 
   5 -13   1        5.96        2.25      3.34 o 
   6 -13   1        0.32        3.98      3.75 o 
   7 -13   1        4.75        3.50      8.20 o 
   8 -13   1        0.82        3.87      5.38 o 
   9 -13   1        6.39       21.37     11.19 o 
  10 -13   1        0.32        8.92     13.29 o 
  11 -13   1        0.26        5.42     15.83 o 
  12 -13   1        0.27       -7.02     11.05 o 
  -6 -12   1        0.87       -2.07      4.47 o 
  -5 -12   1       40.78       53.08     12.87 o 
  -4 -12   1        8.31        0.79      5.29 o 
  -3 -12   1        2.52       11.68      8.34 o 
  -2 -12   1        6.50       13.23      5.97 o 
  -1 -12   1       26.28       16.76     17.68 o 
   0 -12   1       12.48       16.69      5.35 o 
   1 -12   1       30.76       18.89      8.45 o 
   2 -12   1      170.75      177.26     13.89 o 
   3 -12   1       66.48       81.96     10.94 o 
   4 -12   1       11.80        0.58      3.34 o 
   5 -12   1        0.68       -2.11      2.70 o 
   6 -12   1        1.52        9.26     10.44 o 
   7 -12   1       10.93        7.15      7.22 o 
   8 -12   1       16.45       25.52     15.74 o 
   9 -12   1       10.65        6.65      5.69 o 
  10 -12   1        0.90       -4.42      5.36 o 
  11 -12   1        0.13        5.76      5.00 o 
  12 -12   1        1.33        4.03     10.11 o 
  -7 -11   1        0.08       -3.86      3.86 o 
  -6 -11   1        1.68        8.82     11.19 o 
  -5 -11   1        8.82        4.21      4.35 o 
  -4 -11   1        0.00        6.81      5.97 o 
  -3 -11   1       66.98       56.01     43.48 o 
  -2 -11   1        8.44        9.14     11.46 o 
  -1 -11   1      105.20      111.04     15.80 o 
   0 -11   1       26.60       36.68      7.70 o 
   1 -11   1       18.16       28.18      6.72 o 
   2 -11   1        9.73        3.42      2.41 o 
   3 -11   1        0.45        1.74      2.13 o 
   4 -11   1       19.56       10.11      3.84 o 
   5 -11   1       89.92      151.92     28.67 o 
   6 -11   1       46.69       36.08     11.13 o 
   7 -11   1        2.00       13.27      6.10 o 
   8 -11   1       11.54        3.98      5.70 o 
   9 -11   1      107.23      103.48     16.30 o 
  10 -11   1        2.75       -0.50      2.62 o 
  11 -11   1        6.72       10.50      3.50 o 
  12 -11   1        2.63        9.23     12.43 o 
  13 -11   1        0.80        0.26      3.71 o 
  -8 -10   1        5.45        2.54      4.33 o 
  -7 -10   1        0.67        7.28      5.17 o 
  -6 -10   1       25.13       23.40      7.21 o 
  -5 -10   1        7.81        7.00      8.26 o 
  -4 -10   1       16.98       13.28     14.92 o 
  -3 -10   1        1.29        2.92      4.05 o 
  -2 -10   1       78.31       76.56     11.10 o 
  -1 -10   1       45.12       34.24      6.77 o 
   0 -10   1      193.97      219.84     14.07 o 
   1 -10   1        5.77        1.84      2.42 o 
   2 -10   1       59.85       74.17      9.29 o 
   3 -10   1        0.00        1.96      1.77 o 
   4 -10   1       71.24       65.20      8.11 o 
   5 -10   1       39.18       50.20     10.89 o 
   6 -10   1        0.40        3.25      1.76 o 
   7 -10   1       72.34       86.05      8.76 o 
   8 -10   1      174.35      181.97     11.60 o 
   9 -10   1       11.62       17.00      4.20 o 
  10 -10   1        1.92        0.20      3.80 o 
  11 -10   1       17.18       24.53      5.09 o 
  12 -10   1        0.65       -0.31      5.12 o 
  13 -10   1        0.72       -3.26      3.26 o 
  -9  -9   1        0.10        7.79      8.01 o 
  -8  -9   1        0.09        3.54      3.30 o 
  -7  -9   1        2.97       -2.99      2.99 o 
  -6  -9   1        3.20       -3.04      3.86 o 
  -5  -9   1       11.18       15.53      7.46 o 
  -4  -9   1       10.71       12.07      9.58 o 
  -3  -9   1        4.95       13.18      4.80 o 
  -2  -9   1       19.09       26.54      5.76 o 
  -1  -9   1       36.34       40.53     10.99 o 
   0  -9   1        0.59        3.04      3.05 o 
   1  -9   1       72.69       81.90      9.53 o 
   2  -9   1       89.35      103.46      9.46 o 
   3  -9   1      422.24      447.56     18.13 o 
   4  -9   1       50.06       46.32      8.61 o 
   5  -9   1      299.25      286.34     12.25 o 
   6  -9   1        8.57        9.03      2.24 o 
   7  -9   1        2.65        5.58      3.27 o 
   8  -9   1      740.61      750.98     21.66 o 
   9  -9   1       16.35       15.53      7.23 o 
  10  -9   1        0.14        1.61      2.46 o 
  11  -9   1       32.10       33.68      5.82 o 
  12  -9   1       55.50       74.58      8.62 o 
  13  -9   1        0.23        0.27      4.42 o 
  -9  -8   1        7.35        2.49      6.96 o 
  -8  -8   1        1.83        3.49      3.66 o 
  -7  -8   1        0.57        1.25      5.97 o 
  -6  -8   1       12.95       12.22      7.15 o 
  -5  -8   1        7.29       10.40      4.50 o 
  -4  -8   1        9.66       11.16      4.71 o 
  -3  -8   1        4.19       -2.64      4.22 o 
  -2  -8   1      112.28      128.01     10.99 o 
  -1  -8   1      359.63      358.20     16.41 o 
   0  -8   1      414.30      439.55     18.18 o 
   1  -8   1       99.68      110.49      3.95 o 
   2  -8   1      934.81      999.15     16.45 o 
   3  -8   1        0.04        1.03      0.98 o 
   4  -8   1      367.19      353.87     10.14 o 
   5  -8   1       99.62       91.27      5.18 o 
   6  -8   1       52.41       53.68      3.88 o 
   7  -8   1        0.10        1.91      1.81 o 
   8  -8   1       57.47       64.87      6.57 o 
   9  -8   1     1085.48     1086.55     26.51 o 
  10  -8   1       88.36       89.80      8.46 o 
  11  -8   1       93.17       97.43      9.10 o 
  12  -8   1        0.00        1.02      2.29 o 
  13  -8   1        0.04        5.29      3.26 o 
  14  -8   1        4.05       10.14      6.71 o 
  -9  -7   1       12.13       13.42      8.23 o 
  -8  -7   1       27.09       29.03      5.90 o 
  -7  -7   1        1.83        4.86      3.74 o 
  -6  -7   1        8.58        4.23      3.24 o 
  -5  -7   1       65.63       68.14      6.24 o 
  -4  -7   1       58.50       64.81      7.44 o 
  -3  -7   1        4.94        6.62      2.14 o 
  -2  -7   1       34.58       36.14      2.50 o 
  -1  -7   1      571.92      586.90     11.36 o 
   0  -7   1     1073.18     1294.45     19.32 o 
   1  -7   1       66.73       64.91      5.99 o 
   2  -7   1       17.23       19.65      2.11 o 
   3  -7   1      232.91      276.88     10.09 o 
   4  -7   1      241.18      225.88      7.18 o 
   5  -7   1        1.83        4.40      1.32 o 
   6  -7   1       37.97       54.10      3.52 o 
   7  -7   1        1.05        6.26      2.01 o 
   8  -7   1       15.65       18.65      3.81 o 
   9  -7   1       22.79       26.96      4.64 o 
  10  -7   1       68.81       64.45      7.13 o 
  11  -7   1       85.62       85.68      9.28 o 
  12  -7   1        1.09        0.60      1.96 o 
  13  -7   1        9.34        7.52      4.81 o 
  14  -7   1        0.96        1.80      7.62 o 
  -9  -6   1        2.92        6.08      6.68 o 
  -8  -6   1       15.17       12.82      3.10 o 
  -7  -6   1        2.07        4.97      3.56 o 
  -6  -6   1      586.96      592.44     13.48 o 
  -5  -6   1      587.70      637.93     13.59 o 
  -4  -6   1       21.14       26.21      5.53 o 
  -3  -6   1       12.04       14.54      2.39 o 
  -2  -6   1      890.91      956.08     16.06 o 
  -1  -6   1       60.91       81.07      6.83 o 
   0  -6   1       38.82       59.07      2.40 o 
   1  -6   1      628.95      631.12     10.52 o 
   2  -6   1      653.95      680.82     12.69 o 
   3  -6   1       47.54       56.88      3.50 o 
   4  -6   1        0.00        2.30      0.91 o 
   5  -6   1       59.61       60.98      3.36 o 
   6  -6   1       44.84       34.05      2.45 o 
   7  -6   1       12.25       21.86      3.81 o 
   8  -6   1      110.91      107.20      6.80 o 
   9  -6   1        2.98        4.45      4.09 o 
  10  -6   1       23.82       37.07      9.47 o 
  11  -6   1       11.51       14.83      4.21 o 
  12  -6   1       16.75       19.43      7.60 o 
  13  -6   1        0.00       -1.12      2.25 o 
  14  -6   1        1.14        2.63      5.37 o 
 -11  -5   1        8.25       13.15      4.64 o 
 -10  -5   1       13.12       11.27      4.20 o 
  -9  -5   1       35.33       40.90      5.73 o 
  -8  -5   1       24.00       28.81      4.54 o 
  -7  -5   1        5.25        5.63      2.50 o 
  -6  -5   1       49.73       68.13     13.01 o 
  -5  -5   1       46.56       48.82      3.57 o 
  -4  -5   1        7.46        7.53      1.53 o 
  -3  -5   1       73.14       75.61      3.73 o 
  -2  -5   1       29.03       15.98     13.15 o 
  -1  -5   1      209.57      191.61      4.85 o 
   0  -5   1      797.03      867.33     12.83 o 
   1  -5   1       44.39       38.49      2.18 o 
   2  -5   1       10.31       19.43      2.39 o 
   3  -5   1      912.56      953.68     14.11 o 
   4  -5   1      325.60      356.87      7.69 o 
   5  -5   1     1081.31     1187.54     17.05 o 
   6  -5   1        5.46        2.47      1.32 o 
   7  -5   1      131.17      118.85      6.42 o 
   8  -5   1        3.44        3.05      1.78 o 
   9  -5   1       38.86       36.94      5.02 o 
  10  -5   1       12.11       13.54      4.68 o 
  11  -5   1        0.13       -0.61      5.47 o 
  12  -5   1       22.44       25.37      5.74 o 
  13  -5   1        2.17        1.92      3.08 o 
  14  -5   1        4.64        3.95      3.54 o 
 -12  -4   1        2.82        1.71      2.82 o 
 -11  -4   1       19.52       13.04      4.81 o 
 -10  -4   1        0.05        4.26      4.71 o 
  -9  -4   1       12.03       16.76      3.37 o 
  -8  -4   1        1.46        2.67      1.82 o 
  -7  -4   1        8.08       18.17      5.14 o 
  -6  -4   1        1.45        2.12      1.02 o 
  -5  -4   1       13.90       18.82      4.77 o 
  -4  -4   1      108.58      105.93      4.49 o 
  -3  -4   1       10.46       13.62      3.01 o 
  -1  -4   1     1644.48     1668.34     21.38 o 
   0  -4   1      777.90      805.52     11.55 o 
   1  -4   1     1706.99     1617.07     20.08 o 
   2  -4   1      137.06      121.45      3.61 o 
   3  -4   1       34.59       40.34      3.18 o 
   4  -4   1       81.94       83.77      3.10 o 
   5  -4   1        4.09        7.58      1.21 o 
   6  -4   1        0.85        4.96      1.59 o 
   7  -4   1       14.86       26.71      3.64 o 
   8  -4   1        6.82        6.23      2.10 o 
   9  -4   1       55.72       53.52      5.85 o 
  10  -4   1        6.57        6.50      2.86 o 
  11  -4   1        6.21        7.06      2.85 o 
  12  -4   1        1.06        4.73      4.94 o 
  13  -4   1       12.69       10.52      3.49 o 
  14  -4   1        0.03       -3.73      3.73 o 
 -13  -3   1        2.40        2.38      3.20 o 
 -12  -3   1       11.79       14.36      4.42 o 
 -11  -3   1       10.13        4.47      3.56 o 
 -10  -3   1       82.75       89.44      7.52 o 
  -9  -3   1       24.38       27.10      4.52 o 
  -8  -3   1       21.50       30.58      3.33 o 
  -7  -3   1        9.72       12.75      2.09 o 
  -6  -3   1      103.66      113.43      4.75 o 
  -5  -3   1      899.83      993.62     15.74 o 
  -4  -3   1      255.67      263.37      9.78 o 
  -3  -3   1     7651.21     8508.25    145.76 o 
  -1  -3   1     4268.57     4252.09     62.38 o 
   0  -3   1     4710.96     4497.30     66.31 o 
   1  -3   1     1900.28     1976.82     25.20 o 
   2  -3   1     2222.54     2244.94     24.05 o 
   3  -3   1        0.16        0.35      1.06 o 
   4  -3   1      289.41      288.89      7.71 o 
   5  -3   1      544.32      572.33     12.74 o 
   6  -3   1      210.68      209.53      7.61 o 
   7  -3   1        0.13       -0.44      2.30 o 
   8  -3   1       69.25       63.58      5.66 o 
   9  -3   1       19.05       24.84      4.05 o 
  10  -3   1        7.12        7.72      2.39 o 
  11  -3   1        3.23        3.60      3.11 o 
  12  -3   1       23.13       25.13     10.25 o 
  13  -3   1       11.16        8.72      9.25 o 
  14  -3   1        1.52        1.66      3.87 o 
 -13  -2   1        3.02       -2.98      2.98 o 
 -12  -2   1        3.36        8.40      3.56 o 
 -11  -2   1        9.79        1.10      2.59 o 
 -10  -2   1       20.11       13.00      3.35 o 
  -9  -2   1        6.96       11.49      3.00 o 
  -8  -2   1       38.16       37.74      3.65 o 
  -7  -2   1        3.92        6.40      1.46 o 
  -6  -2   1      113.93       96.58      4.61 o 
  -5  -2   1      379.36      401.22      8.54 o 
  -4  -2   1     1130.06     1123.72     15.44 o 
  -3  -2   1        0.08        4.59      2.48 o 
  -2  -2   1    12688.68    12600.84    133.18 o 
  -1  -2   1       67.65       45.10      5.66 o 
   0  -2   1    10992.51    11152.82    125.82 o 
   1  -2   1    19486.51    19278.01    175.69 o 
   2  -2   1    14736.83    15230.37    191.77 o 
   3  -2   1      110.10      112.02      4.05 o 
   4  -2   1        9.04       16.86      2.17 o 
   5  -2   1     1086.00     1182.85     20.22 o 
   6  -2   1      654.36      669.23     10.45 o 
   7  -2   1       12.59       17.95      2.97 o 
   8  -2   1        3.28        3.34      2.47 o 
   9  -2   1       13.44       23.15      4.03 o 
  10  -2   1        3.14        0.77      1.80 o 
  11  -2   1        0.07        0.93      2.04 o 
  12  -2   1        2.47       -1.52      2.27 o 
  13  -2   1       10.38       14.81      6.16 o 
  14  -2   1        0.12       -6.19     12.10 o 
 -13  -1   1        3.28        3.25      3.48 o 
 -12  -1   1        5.79        8.67      3.30 o 
 -11  -1   1       73.35       66.61     14.69 o 
 -10  -1   1        0.05        2.05      2.13 o 
  -9  -1   1        3.78        3.70      1.76 o 
  -8  -1   1        1.15        2.01      1.44 o 
  -7  -1   1       90.04       76.18      3.74 o 
  -6  -1   1      479.11      439.11      9.12 o 
  -5  -1   1      129.56      120.90      4.17 o 
  -4  -1   1      233.04      235.59      5.33 o 
  -3  -1   1    16198.58    16854.46    152.75 o 
  -2  -1   1        3.17        2.74      1.21 o 
  -1  -1   1      966.76     1011.35     48.64 o 
   0  -1   1       20.00       24.49      1.87 o 
   1  -1   1      348.88      319.09      5.58 o 
   2  -1   1     5689.17     5893.88     65.04 o 
   3  -1   1        4.68        3.44      1.27 o 
   4  -1   1       95.95      110.40      4.76 o 
   5  -1   1     1243.55     1342.72     17.17 o 
   6  -1   1     1114.87     1208.11     16.55 o 
   7  -1   1      181.89      173.63      7.57 o 
   8  -1   1        0.00        1.20      1.35 o 
   9  -1   1        5.49        3.73      1.97 o 
  10  -1   1        3.61        2.23      3.81 o 
  11  -1   1        5.85        9.94      5.40 o 
  12  -1   1        0.43        0.71      5.19 o 
  13  -1   1        3.48       -0.93      2.63 o 
 -14   0   1        0.59        4.37      5.63 o 
 -13   0   1        0.00       -1.20      2.35 o 
 -12   0   1        0.83        9.89      7.18 o 
 -11   0   1       17.69       23.81      6.44 o 
 -10   0   1      156.09      167.68      9.06 o 
  -9   0   1      177.46      188.42      8.91 o 
  -8   0   1        0.14        1.18      1.07 o 
  -7   0   1      155.68      157.31      5.39 o 
  -6   0   1       97.94       92.45      3.80 o 
  -5   0   1      158.03      183.79      6.89 o 
  -4   0   1       28.47       26.40      1.85 o 
  -3   0   1     2393.43     2253.38     23.56 o 
  -2   0   1     2909.33     2978.50     29.33 o 
  -1   0   1      424.00      440.52     22.54 o 
   0   0   1    13158.40    10858.29    177.99 o 
   1   0   1     5438.50     5511.88     82.73 o 
   2   0   1     2321.48     2308.66     25.83 o 
   3   0   1      948.58      829.13     16.96 o 
   4   0   1      547.53      584.23      9.24 o 
   5   0   1      760.98      701.95     11.39 o 
   6   0   1      174.99      159.65      4.99 o 
   7   0   1      208.24      188.14      7.83 o 
   8   0   1      166.35      165.33      8.04 o 
   9   0   1       69.26       66.80      7.75 o 
  10   0   1        4.19        6.39      4.16 o 
  11   0   1       27.27       21.71      6.84 o 
  12   0   1       19.54       19.29      5.02 o 
  13   0   1        0.50       -2.60      2.60 o 
 -14   1   1        5.84        4.52      5.00 o 
 -13   1   1        0.13        0.65      2.56 o 
 -12   1   1        0.03       13.70     10.83 o 
 -11   1   1        3.51       -1.08      5.88 o 
 -10   1   1       85.30       94.71      8.31 o 
  -9   1   1      284.65      290.55     10.90 o 
  -8   1   1      273.97      279.66      9.97 o 
  -7   1   1      429.32      479.01      9.61 o 
  -6   1   1       15.34       26.30      2.23 o 
  -5   1   1       21.18       17.65      1.72 o 
  -4   1   1     1752.28     1665.93     19.22 o 
  -3   1   1     3932.78     4215.95     41.16 o 
  -2   1   1      463.26      407.54      5.90 o 
  -1   1   1     5571.95     6206.26    329.14 o 
   0   1   1     1297.15     1332.98     15.72 o 
   1   1   1    14836.05    15319.47    138.86 o 
   2   1   1     6416.30     6552.98     61.89 o 
   3   1   1       31.50       40.48      2.26 o 
   4   1   1      263.20      242.80      6.11 o 
   5   1   1     1017.06     1043.29     16.29 o 
   6   1   1      113.23      110.79      4.45 o 
   7   1   1        3.43        4.84      1.30 o 
   8   1   1      115.12      137.43     10.19 o 
   9   1   1        0.00        0.37      1.89 o 
  10   1   1       34.58       34.86      5.04 o 
  11   1   1       14.47       17.07      3.80 o 
  12   1   1        0.00        0.61      3.15 o 
  13   1   1        0.06        3.70      3.04 o 
 -14   2   1        2.52        3.56      3.52 o 
 -13   2   1        0.32       -2.49      9.50 o 
 -12   2   1        0.09        0.71      4.59 o 
 -11   2   1       22.38       24.96      5.33 o 
 -10   2   1       36.92       36.87      5.00 o 
  -9   2   1       21.76       29.89      4.18 o 
  -8   2   1       61.48       57.08      5.03 o 
  -7   2   1     2206.03     2175.81     26.64 o 
  -6   2   1        7.92        7.38      1.35 o 
  -5   2   1       77.50       71.66      2.85 o 
  -4   2   1      161.86      167.94      4.29 o 
  -3   2   1     1300.78     1304.30     15.70 o 
  -2   2   1      180.60      155.60      9.18 o 
  -1   2   1     1048.78     1113.74     14.63 o 
   0   2   1     3216.87     2835.14     76.26 o 
   1   2   1      221.88      230.97      4.96 o 
   2   2   1       10.50        9.95      1.30 o 
   3   2   1     1464.86     1423.87     28.25 o 
   4   2   1      202.34      213.41      5.92 o 
   5   2   1     1146.61     1235.18     18.12 o 
   6   2   1       77.92       85.68      4.34 o 
   7   2   1       84.30       64.50      4.16 o 
   8   2   1       21.63       18.82      4.67 o 
   9   2   1        0.02       -1.00      1.90 o 
  10   2   1        9.20        4.15      2.64 o 
  11   2   1        5.29       10.43      3.65 o 
  12   2   1        0.18       -2.87      2.87 o 
 -14   3   1        2.59       -4.22      7.76 o 
 -13   3   1        0.87       19.17     13.09 o 
 -12   3   1        0.00       -3.51      8.92 o 
 -11   3   1        9.30       18.38      4.65 o 
 -10   3   1        3.15        1.32      1.71 o 
  -9   3   1       18.70       20.89      4.14 o 
  -8   3   1      258.94      253.69      9.30 o 
  -7   3   1       82.35       89.76      5.00 o 
  -6   3   1        4.78        4.43      1.66 o 
  -5   3   1        0.12        7.09      1.24 o 
  -4   3   1      600.75      604.24      9.89 o 
  -3   3   1        1.98        2.12      0.60 o 
  -2   3   1        9.71        5.04      1.05 o 
  -1   3   1     1326.08     1386.97     18.07 o 
   0   3   1     4116.07     4244.71    106.66 o 
   1   3   1        0.31        2.03      1.31 o 
   2   3   1        1.74        2.25      0.70 o 
   3   3   1     1660.76     1659.81     21.34 o 
   4   3   1        4.36        7.26      1.49 o 
   5   3   1      538.22      459.26     10.12 o 
   6   3   1       63.92       80.22      4.37 o 
   7   3   1        0.17        0.26      2.15 o 
   8   3   1        5.70        7.60      3.26 o 
   9   3   1        8.12       10.55      3.07 o 
  10   3   1       98.30      107.75     12.43 o 
  11   3   1        9.66       11.15      3.95 o 
  12   3   1        0.09       -0.61      3.48 o 
 -14   4   1        0.26        2.34      3.43 o 
 -13   4   1        3.35       10.55      4.12 o 
 -12   4   1        9.22        1.69      2.96 o 
 -11   4   1        8.80       11.61      3.88 o 
 -10   4   1       45.23       41.67      5.26 o 
  -9   4   1        0.23        3.41      2.47 o 
  -8   4   1       12.57       11.65      2.54 o 
  -7   4   1      172.05      174.62      5.92 o 
  -6   4   1       41.72       49.26      5.75 o 
  -5   4   1       42.45       38.12      3.10 o 
  -4   4   1      839.67      853.78     15.34 o 
  -3   4   1       27.95       36.77      3.62 o 
  -2   4   1     1447.10     1524.34     27.07 o 
  -1   4   1      764.31      681.57     11.19 o 
   0   4   1      505.92      505.31     12.38 o 
   1   4   1      849.64      848.12     13.85 o 
   2   4   1     2184.36     2253.09     38.87 o 
   3   4   1      696.22      755.33     16.77 o 
   4   4   1      223.78      243.58      7.14 o 
   5   4   1       37.42       31.68      3.19 o 
   6   4   1      388.71      427.20     10.62 o 
   7   4   1        1.51        3.55      1.54 o 
   8   4   1       13.40       15.91      3.70 o 
   9   4   1        6.45        8.77      3.26 o 
  10   4   1      101.87       91.49      8.87 o 
  11   4   1       42.39       53.65     13.73 o 
  12   4   1       26.87       35.80      7.96 o 
 -14   5   1       18.04       10.54      5.83 o 
 -13   5   1        0.71        5.82      4.12 o 
 -12   5   1       27.70       25.19      5.23 o 
 -11   5   1        0.35       -2.03      2.03 o 
 -10   5   1        1.15        4.34      2.74 o 
  -9   5   1        6.62        5.97      2.80 o 
  -8   5   1      218.78      226.65     11.77 o 
  -7   5   1       81.62       98.27      5.65 o 
  -6   5   1       70.83       78.60      4.62 o 
  -5   5   1      164.90      166.54     10.76 o 
  -4   5   1       89.57      101.57      4.57 o 
  -3   5   1      216.62      176.64      6.40 o 
  -2   5   1     1166.45     1228.89     18.50 o 
  -1   5   1        2.91        1.27      1.03 o 
   0   5   1       75.23       69.48      3.23 o 
   1   5   1      373.22      382.83      8.71 o 
   2   5   1      394.78      317.46     18.48 o 
   3   5   1     1536.12     1724.46     52.28 o 
   4   5   1       18.01       24.99      3.11 o 
   5   5   1      464.07      477.45     13.91 o 
   6   5   1       74.95       68.75      4.65 o 
   7   5   1      115.53      105.71      6.20 o 
   8   5   1        0.15        5.37      2.42 o 
   9   5   1       32.07       29.34      5.06 o 
  10   5   1        0.20        4.44      2.87 o 
  11   5   1        1.93        3.08      3.98 o 
 -14   6   1       34.91       36.02      9.23 o 
 -13   6   1        0.54       -0.80      2.61 o 
 -12   6   1        0.90        0.35      5.39 o 
 -11   6   1       53.54       68.45      9.36 o 
 -10   6   1       60.09       72.33     12.07 o 
  -9   6   1        1.93        3.89      1.56 o 
  -8   6   1       37.28       43.75      6.57 o 
  -7   6   1      241.02      231.92     10.94 o 
  -6   6   1       62.75       58.81      3.97 o 
  -5   6   1        0.35        0.91      0.95 o 
  -4   6   1      908.71      954.75     22.12 o 
  -3   6   1        6.18        4.13      1.62 o 
  -2   6   1      169.50      172.72      5.61 o 
  -1   6   1      516.53      470.54      9.70 o 
   0   6   1       50.42       44.94      5.93 o 
   1   6   1       51.10       54.00      3.29 o 
   2   6   1      543.21      547.16     12.77 o 
   3   6   1        8.88        7.04      2.50 o 
   4   6   1        1.30        0.25      1.45 o 
   5   6   1        9.24       12.76      2.50 o 
   6   6   1      107.48      114.39      6.54 o 
   7   6   1       20.17       16.22      3.19 o 
   8   6   1        0.56       -0.32      2.73 o 
   9   6   1        6.18       15.84      4.09 o 
  10   6   1        4.12        6.42      2.25 o 
 -14   7   1        5.78        8.57      5.60 o 
 -13   7   1        2.17       -4.25     12.43 o 
 -12   7   1      223.43      233.20     16.54 o 
 -11   7   1        0.33       -3.37      8.73 o 
 -10   7   1       64.77       76.30      9.96 o 
  -9   7   1       29.37       15.96      5.81 o 
  -8   7   1       63.48       64.46      6.39 o 
  -7   7   1      171.76      160.03      8.46 o 
  -6   7   1        2.29        4.01      2.20 o 
  -5   7   1      204.35      185.91      7.47 o 
  -4   7   1      616.83      635.65     15.06 o 
  -3   7   1     2124.54     2348.26     33.21 o 
  -2   7   1     1979.52     1866.50     26.42 o 
  -1   7   1        2.52        1.82      1.43 o 
   0   7   1      107.33      113.55      5.03 o 
   1   7   1       32.82       29.51      2.77 o 
   2   7   1        0.02       -0.15      0.90 o 
   3   7   1        1.13        0.23      2.19 o 
   4   7   1       39.56       45.10      4.38 o 
   5   7   1        1.19        1.25      1.67 o 
   6   7   1        2.58        5.01      7.21 o 
   7   7   1        4.63        4.42      4.27 o 
   8   7   1       11.33       19.64      4.12 o 
   9   7   1        0.12        4.14      5.91 o 
  10   7   1        0.65        7.68      7.24 o 
 -14   8   1        0.18        3.55      4.18 o 
 -13   8   1        0.23       -2.79      2.79 o 
 -12   8   1       17.16       27.48      6.60 o 
 -11   8   1       85.28      110.44     12.48 o 
 -10   8   1       34.27       32.43     10.52 o 
  -9   8   1       61.22       40.91      5.90 o 
  -8   8   1        3.82        3.05      2.12 o 
  -7   8   1        0.46        1.39      1.56 o 
  -6   8   1       15.98       22.40      3.63 o 
  -5   8   1      211.26       66.73     15.19 o 
  -4   8   1       33.25       39.66      4.06 o 
  -3   8   1        6.47       10.90      1.70 o 
  -2   8   1       19.15       21.07      2.32 o 
  -1   8   1       18.12       10.60      1.78 o 
   0   8   1       58.70       56.73      3.50 o 
   1   8   1        0.11        0.63      2.61 o 
   2   8   1        3.57        3.32      1.21 o 
   3   8   1        9.37        9.36      2.10 o 
   4   8   1       30.12       34.14      4.01 o 
   5   8   1       10.49       10.54      3.80 o 
   6   8   1        3.32        9.71      4.57 o 
   7   8   1       10.35       13.32      4.48 o 
   8   8   1        2.54        0.61      7.40 o 
   9   8   1        0.01        2.49      7.02 o 
 -14   9   1        4.00        4.45      3.96 o 
 -13   9   1        4.72        6.54     11.55 o 
 -12   9   1        5.29        9.09      4.53 o 
 -11   9   1        8.11       11.14      4.23 o 
 -10   9   1       77.75       73.56      8.42 o 
  -9   9   1       43.75       51.53      7.50 o 
  -8   9   1       12.56       11.74      4.55 o 
  -7   9   1       18.44       27.81      3.81 o 
  -6   9   1       14.51       15.09      2.70 o 
  -5   9   1        6.32        3.41      1.40 o 
  -4   9   1       33.00       37.87      3.82 o 
  -3   9   1      197.32      183.44      6.48 o 
  -2   9   1      167.26      172.76      6.18 o 
  -1   9   1      315.94      301.63      8.48 o 
   0   9   1       84.82       77.65     22.01 o 
   1   9   1        1.83        2.29      2.32 o 
   2   9   1       67.07       48.18      9.90 o 
   3   9   1       17.95       31.27      7.84 o 
   4   9   1       23.63       26.69      6.85 o 
   5   9   1        9.88        4.20      4.39 o 
   6   9   1        0.21        0.42      7.13 o 
   7   9   1        2.00       10.39      4.56 o 
   8   9   1        1.73       -5.91      5.91 o 
   9   9   1        4.13        4.14      6.30 o 
 -14  10   1        2.12        5.52     11.41 o 
 -13  10   1        2.44        3.12      3.82 o 
 -12  10   1        3.69        7.00      5.05 o 
 -11  10   1       14.39        4.18      6.38 o 
 -10  10   1       29.98       30.33      5.99 o 
  -9  10   1      146.74      152.63     11.63 o 
  -8  10   1        0.43        4.73      2.90 o 
  -7  10   1      168.98      139.56     11.81 o 
  -6  10   1        1.40       -1.97      2.70 o 
  -5  10   1        0.06        1.46      2.19 o 
  -4  10   1       47.56       49.49      3.74 o 
  -3  10   1       15.48        6.95      3.17 o 
  -2  10   1       60.93       66.59      8.83 o 
  -1  10   1        2.59       -1.33      2.45 o 
   1  10   1       15.80       13.78     11.74 o 
   2  10   1       44.41       25.82     16.46 o 
   3  10   1        3.23        4.33      5.45 o 
   4  10   1        1.10       10.85      5.45 o 
   5  10   1       11.26       24.37      6.59 o 
   6  10   1        1.50       -4.27      5.88 o 
   7  10   1        2.67        1.39      6.55 o 
   8  10   1        0.16        6.02      7.79 o 
 -13  11   1        0.00       -2.91      6.46 o 
 -12  11   1        5.87        1.40     10.88 o 
 -11  11   1        0.59        5.37      3.17 o 
 -10  11   1        3.33        1.96      5.20 o 
  -9  11   1        0.69        3.55      5.56 o 
  -8  11   1       18.67       14.99      4.58 o 
  -7  11   1       69.34       68.51      7.32 o 
  -6  11   1       83.27       92.21     37.34 o 
  -5  11   1       35.18       30.52      8.95 o 
  -4  11   1       95.76       90.19     10.91 o 
  -3  11   1      204.97      243.10     23.59 o 
  -2  11   1       16.03        3.93      6.19 o 
   0  11   1       87.37       49.66     33.45 o 
   2  11   1       43.17       45.54     25.85 o 
   3  11   1       41.62       56.03     10.63 o 
   4  11   1       61.80       71.55     10.90 o 
   5  11   1        1.37       -2.33      9.09 o 
   6  11   1        0.00       -1.38      5.25 o 
   7  11   1        0.16        2.24      9.12 o 
 -13  12   1        0.02       -5.95      6.21 o 
 -12  12   1        0.32       -5.47      5.83 o 
 -11  12   1        1.93        8.19      4.41 o 
 -10  12   1        1.50        5.05      7.25 o 
  -9  12   1        4.35       16.75      6.74 o 
  -8  12   1        3.18       -0.26      3.54 o 
  -7  12   1        8.52       16.22      4.89 o 
  -6  12   1        0.02        2.53      3.00 o 
  -5  12   1        0.01       -0.39      2.44 o 
  -4  12   1       70.78       64.48      9.60 o 
  -3  12   1        0.15       -1.27      2.73 o 
  -2  12   1       28.01       35.47      9.39 o 
  -1  12   1       13.89        7.98      5.19 o 
   0  12   1      108.31      124.46     18.18 o 
   1  12   1        2.04        7.06      6.32 o 
   2  12   1       28.00       13.12     19.00 o 
   3  12   1       32.21       59.99     11.68 o 
   4  12   1        2.66        3.63      4.15 o 
   5  12   1       11.32        1.94      4.69 o 
   6  12   1        0.30        3.14      7.96 o 
 -12  13   1        0.65       -8.89      8.89 o 
 -11  13   1        2.14       15.91     12.21 o 
 -10  13   1        0.04       -4.83     11.66 o 
  -9  13   1        0.28       -0.69      4.42 o 
  -8  13   1        0.38       -0.61      5.43 o 
  -7  13   1       47.96       70.66     19.28 o 
  -6  13   1       95.50       84.54     11.62 o 
  -5  13   1       18.77       13.64      8.04 o 
  -4  13   1        0.15        8.12      4.50 o 
  -3  13   1        3.96        5.20      4.21 o 
  -2  13   1       35.68       10.03     18.62 o 
  -1  13   1       20.80       10.53     12.46 o 
   0  13   1       92.89       66.15     42.73 o 
   1  13   1        6.30        9.86      6.29 o 
   2  13   1        4.95       13.48      8.65 o 
   3  13   1       72.40      100.03     14.57 o 
   4  13   1       17.86       35.79      9.71 o 
   5  13   1        5.73        3.20      5.97 o 
 -12  14   1        0.00       -2.21     12.54 o 
 -11  14   1        0.01       10.39     10.77 o 
 -10  14   1        6.15        2.87      5.22 o 
  -9  14   1        4.67       -4.27      4.27 o 
  -8  14   1       66.44      117.67     28.28 o 
  -7  14   1        0.03        2.60      4.36 o 
  -6  14   1        5.88        1.62      2.97 o 
  -5  14   1       32.09       11.76     15.14 o 
  -4  14   1       13.78       11.17      9.45 o 
  -3  14   1        5.72        4.49      4.07 o 
  -2  14   1        0.76        1.11      3.27 o 
  -1  14   1       29.95       14.94     11.90 o 
   0  14   1        0.16        2.70      4.44 o 
   1  14   1        8.02       14.86      7.02 o 
   2  14   1        0.02        9.31      6.59 o 
   3  14   1        5.70        7.23      6.29 o 
 -11  15   1        0.13       -3.04     10.61 o 
 -10  15   1        2.24        8.51     11.27 o 
  -9  15   1        3.20        7.75      5.22 o 
  -8  15   1       10.06       -5.08      5.30 o 
  -7  15   1        1.14        6.85      6.02 o 
  -6  15   1        0.64        5.92      4.02 o 
  -5  15   1        0.29        9.03      4.43 o 
  -4  15   1        3.82        3.98      5.17 o 
  -3  15   1        5.19       10.18     12.93 o 
  -2  15   1        0.01       -1.84      6.74 o 
  -1  15   1        7.31        9.16      8.34 o 
   0  15   1       15.05        8.04     17.13 o 
   1  15   1        0.52       -3.69     13.31 o 
   2  15   1        0.95        5.08     13.76 o 
  -9  16   1        0.44       11.21      8.23 o 
  -8  16   1        1.31       12.26      6.63 o 
  -7  16   1        0.01        5.91      5.80 o 
  -6  16   1        0.36       -1.00      3.09 o 
  -5  16   1        0.24        0.10      3.32 o 
  -4  16   1        0.09        5.36      4.92 o 
  -3  16   1        7.07       -1.51      5.01 o 
  -2  16   1        0.09       -3.99      5.02 o 
  -1  16   1        0.29       -2.71     21.85 o 
   0  16   1        1.27       -1.21      9.36 o 
  -6  17   1        0.74       12.48     10.33 o 
  -5  17   1        2.34       24.36     14.20 o 
  -4  17   1        0.44       10.76      4.68 o 
  -3  17   1        6.00       12.18     10.88 o 
   3 -17   2        0.13        5.36      4.81 o 
   4 -17   2        2.77        3.22      7.57 o 
   5 -17   2        0.00        6.96      7.29 o 
  -1 -16   2        0.05       14.45      8.84 o 
   0 -16   2        2.43        2.98      5.48 o 
   1 -16   2        0.65        0.48      4.86 o 
   2 -16   2        0.54       -4.92      4.92 o 
   3 -16   2        0.39       12.95      3.78 o 
   4 -16   2        0.14        3.01      4.56 o 
   5 -16   2        0.57       11.88      7.18 o 
   6 -16   2        0.89        5.08      4.93 o 
   7 -16   2        1.42       -5.02      5.02 o 
   8 -16   2        2.35       -9.92      9.92 o 
  -3 -15   2        2.39       -2.43      5.97 o 
  -2 -15   2        1.71       33.15     26.96 o 
  -1 -15   2        3.16        7.68      6.79 o 
   0 -15   2        4.84       -3.23     10.03 o 
   1 -15   2        5.92        6.19      6.10 o 
   2 -15   2        9.37        1.52      6.13 o 
   3 -15   2       40.27       13.99      9.53 o 
   4 -15   2        8.35        8.69      3.86 o 
   5 -15   2       11.16       14.62      8.23 o 
   6 -15   2        2.57       -3.71      9.83 o 
   7 -15   2        0.29       -4.49      4.49 o 
   8 -15   2        9.85        4.12      6.52 o 
   9 -15   2        0.09       -0.05      7.14 o 
  10 -15   2        0.13       16.15      7.39 o 
  -4 -14   2        1.35       -1.49      4.76 o 
  -3 -14   2        2.29       -0.90      5.30 o 
  -2 -14   2        4.62        7.48      4.76 o 
  -1 -14   2       35.86       14.22      8.73 o 
   0 -14   2        1.44        0.47      3.70 o 
   1 -14   2        5.48       -0.51      5.14 o 
   2 -14   2        1.55        9.06      6.41 o 
   3 -14   2       67.67       55.44      9.79 o 
   4 -14   2       20.97       16.46      8.50 o 
   5 -14   2        0.01       -3.32      3.59 o 
   6 -14   2        1.84        7.75      5.37 o 
   7 -14   2        0.75        8.29      5.24 o 
   8 -14   2        0.43       -3.67      6.85 o 
   9 -14   2        0.43       -1.40      8.13 o 
  10 -14   2        0.08        8.83     20.61 o 
  11 -14   2        7.59       27.40      9.98 o 
  -6 -13   2       10.12       28.55     14.69 o 
  -5 -13   2        3.37       -0.24      6.30 o 
  -4 -13   2        0.25       -1.53      5.66 o 
  -3 -13   2       45.71       34.35     32.76 o 
  -2 -13   2        0.30       -2.77      2.77 o 
  -1 -13   2       30.84        8.57     16.35 o 
   0 -13   2        4.80       -0.38      3.61 o 
   1 -13   2        9.69       15.62      7.71 o 
   2 -13   2      106.21      123.25     13.56 o 
   3 -13   2        2.40        0.23      3.43 o 
   4 -13   2        9.17        2.69      4.67 o 
   5 -13   2        7.83        4.34      2.99 o 
   6 -13   2        2.42        4.21      4.52 o 
   7 -13   2        1.71       -3.01      6.19 o 
   8 -13   2        4.50       12.02      8.59 o 
   9 -13   2        0.00       -2.60     16.90 o 
  10 -13   2        1.45       12.96     11.99 o 
  11 -13   2        0.04        4.38      6.21 o 
  -7 -12   2        7.16       11.67      5.93 o 
  -6 -12   2        7.81       14.05      6.51 o 
  -5 -12   2       39.64       38.61     10.11 o 
  -4 -12   2       18.33       21.16      7.38 o 
  -3 -12   2        6.76        9.50      6.96 o 
  -2 -12   2        0.28        8.47      4.78 o 
  -1 -12   2       16.14        8.41     13.48 o 
   0 -12   2       37.19       60.33      9.66 o 
   1 -12   2        2.39       -2.62      2.62 o 
   2 -12   2       57.06       72.21     10.17 o 
   3 -12   2       20.41       27.98      7.14 o 
   4 -12   2       27.54       46.28      7.81 o 
   5 -12   2       12.56        2.09      4.64 o 
   6 -12   2       17.66       13.67      6.76 o 
   7 -12   2       24.18       27.70     15.52 o 
   8 -12   2        0.02       12.05      7.71 o 
   9 -12   2        0.34        5.32      5.82 o 
  10 -12   2        1.55        0.33      8.87 o 
  11 -12   2        0.00       -1.01      4.55 o 
  12 -12   2        0.64       -5.41      5.41 o 
  -8 -11   2        0.01        7.71      4.86 o 
  -7 -11   2        1.00       -2.71      3.80 o 
  -6 -11   2        5.16        5.79     10.08 o 
  -5 -11   2        7.54       14.52      5.24 o 
  -4 -11   2        3.79       11.96      5.48 o 
  -3 -11   2      128.66      148.71     15.80 o 
  -2 -11   2       27.15       16.53      4.69 o 
  -1 -11   2      105.69      115.60     12.82 o 
   0 -11   2       85.16       92.64     11.18 o 
   1 -11   2      266.62      281.96     27.79 o 
   2 -11   2        1.42        2.37      5.07 o 
   3 -11   2      122.57      129.51     10.91 o 
   4 -11   2        0.07        2.05      2.18 o 
   5 -11   2       77.14       80.73     10.26 o 
   6 -11   2        1.38        9.53      6.39 o 
   7 -11   2      164.16      179.27     26.60 o 
   8 -11   2       40.21       40.12     10.28 o 
   9 -11   2      146.57      163.70     20.17 o 
  10 -11   2       26.32       17.33     14.39 o 
  11 -11   2       18.66       45.80     17.29 o 
  12 -11   2        3.98        0.17      4.90 o 
  -9 -10   2        1.06        0.11      4.53 o 
  -8 -10   2        0.99        1.61      3.71 o 
  -7 -10   2        0.29       -2.27      3.66 o 
  -6 -10   2        7.26        1.91      9.50 o 
  -5 -10   2        4.46        4.75      5.30 o 
  -4 -10   2       28.69       22.76     27.15 o 
  -3 -10   2        9.84       10.07      7.26 o 
  -2 -10   2       19.90       -0.60      6.46 o 
  -1 -10   2        3.24        5.08      2.58 o 
   0 -10   2       79.48       98.08     10.52 o 
   1 -10   2       42.59       37.40      6.82 o 
   2 -10   2      169.33      212.62     13.07 o 
   3 -10   2        0.12        0.40      1.51 o 
   4 -10   2      115.09      100.59     25.19 o 
   5 -10   2      110.01      104.74      8.45 o 
   6 -10   2      191.84      199.32     21.46 o 
   7 -10   2      551.47      480.83     27.95 o 
   8 -10   2        3.28       -1.75      2.55 o 
   9 -10   2        8.91       16.57      4.61 o 
  10 -10   2       80.38       88.31      9.23 o 
  11 -10   2       10.74       13.55      3.89 o 
  12 -10   2       45.81       47.12      6.78 o 
  13 -10   2        2.36       -0.80      3.46 o 
  -9  -9   2        0.00        5.91      4.59 o 
  -8  -9   2        0.42        2.61      5.50 o 
  -7  -9   2        5.75        5.39      3.87 o 
  -6  -9   2        5.71        8.86      4.95 o 
  -5  -9   2        6.50       10.61     13.20 o 
  -4  -9   2       23.02       18.93      7.29 o 
  -3  -9   2       62.72       22.72     20.03 o 
  -2  -9   2       55.43       52.15      9.34 o 
  -1  -9   2       23.08        7.11      6.83 o 
   0  -9   2        4.40        6.78      6.61 o 
   1  -9   2        0.75        4.28      2.25 o 
   2  -9   2       43.48       54.34      7.30 o 
   3  -9   2        0.43        2.97      2.14 o 
   4  -9   2       13.04        9.20      2.93 o 
   5  -9   2        4.91        6.23      1.61 o 
   6  -9   2      210.50      196.97      9.74 o 
   7  -9   2      131.12      132.87      8.69 o 
   8  -9   2        1.17        1.83      2.63 o 
   9  -9   2       16.79       23.52      4.67 o 
  10  -9   2       21.16       26.76      9.50 o 
  11  -9   2        1.03       -2.85      4.39 o 
  12  -9   2        1.35       -0.01      4.72 o 
  13  -9   2        0.65        5.11      3.84 o 
  -9  -8   2        2.99        3.83      3.50 o 
  -8  -8   2        7.45        7.67      4.33 o 
  -7  -8   2        0.80       -0.29      3.56 o 
  -6  -8   2        0.02       -5.98      5.98 o 
  -5  -8   2       38.32       32.49      7.65 o 
  -4  -8   2        2.73       -0.59      4.89 o 
  -3  -8   2        1.77        2.00      2.28 o 
  -2  -8   2       62.48       62.36      8.31 o 
  -1  -8   2      350.52      319.90     14.98 o 
   0  -8   2     1684.16     1867.60     42.58 o 
   1  -8   2       94.16       95.97      8.09 o 
   2  -8   2      549.88      586.08     11.32 o 
   3  -8   2       81.80       81.09      6.92 o 
   4  -8   2      210.28      228.93      7.54 o 
   5  -8   2      202.06      184.45      6.54 o 
   6  -8   2      210.01      193.10      8.88 o 
   7  -8   2      372.55      360.42     12.48 o 
   8  -8   2      103.67       99.11      8.00 o 
   9  -8   2      527.63      516.52     17.29 o 
  10  -8   2        4.75       11.66      3.06 o 
  11  -8   2        0.46       -2.00      2.67 o 
  12  -8   2        1.03        8.81      2.92 o 
  13  -8   2       14.44       18.62      5.40 o 
  -9  -7   2       51.37       50.82     13.53 o 
  -8  -7   2        9.78       15.39      4.69 o 
  -7  -7   2       15.55       10.93      5.66 o 
  -6  -7   2        8.83        6.92      4.58 o 
  -5  -7   2        8.62       10.35      5.48 o 
  -4  -7   2        4.62        4.09      2.86 o 
  -3  -7   2      174.93      171.34      5.68 o 
  -2  -7   2        0.04       -0.13      0.73 o 
  -1  -7   2       64.35       78.69      8.81 o 
   0  -7   2      911.36      930.91     26.05 o 
   1  -7   2      750.35      709.70     21.93 o 
   2  -7   2      249.21      248.88      6.99 o 
   3  -7   2       24.08       31.20      2.96 o 
   4  -7   2       12.82       24.60      2.58 o 
   5  -7   2       46.68       61.18      3.45 o 
   6  -7   2       86.43       70.50      5.26 o 
   7  -7   2       89.25      104.07      7.10 o 
   8  -7   2       38.96       43.35      5.21 o 
   9  -7   2       18.56       23.88      6.26 o 
  10  -7   2        4.57        4.30      2.62 o 
  11  -7   2       31.24       37.35      6.06 o 
  12  -7   2        4.20        0.19      2.39 o 
  13  -7   2        6.35       -1.43      5.80 o 
  -9  -6   2       12.48       14.90      4.59 o 
  -8  -6   2       15.91       18.50      4.34 o 
  -7  -6   2       14.66       15.05      2.65 o 
  -6  -6   2      141.91      170.84      6.98 o 
  -5  -6   2       25.77       37.57      5.26 o 
  -4  -6   2       24.07       23.11      4.04 o 
  -3  -6   2        8.78       11.35      2.58 o 
  -2  -6   2      174.54      230.73     11.90 o 
  -1  -6   2      402.06      391.68     15.32 o 
   0  -6   2      464.33      474.23     16.60 o 
   1  -6   2      103.92       85.08      8.95 o 
   2  -6   2      564.51      583.70     12.92 o 
   3  -6   2      277.59      283.66      7.01 o 
   4  -6   2       22.49       26.10      3.68 o 
   5  -6   2      146.42      171.38      5.17 o 
   6  -6   2        0.09       -0.11      1.09 o 
   7  -6   2        6.60       10.82      2.46 o 
   8  -6   2       37.92       38.31     13.31 o 
   9  -6   2       51.21       49.42      5.89 o 
  10  -6   2        1.22        5.65      2.77 o 
  11  -6   2        4.64        2.59      2.44 o 
  12  -6   2        3.91        6.27      3.15 o 
  13  -6   2        0.01        1.47      3.66 o 
 -10  -5   2        1.71        1.41      2.60 o 
  -9  -5   2       13.52       10.74      6.38 o 
  -8  -5   2      169.69      181.99      7.61 o 
  -7  -5   2       20.52       16.99      3.79 o 
  -6  -5   2       22.94       23.67      3.55 o 
  -5  -5   2       53.90       52.96      3.50 o 
  -4  -5   2       25.74       25.51      3.66 o 
  -3  -5   2      106.16      134.07      4.59 o 
  -2  -5   2      130.80      141.14      4.19 o 
  -1  -5   2      193.83      228.30      9.87 o 
   0  -5   2      189.68      191.73     10.28 o 
   1  -5   2        4.26        5.69      1.08 o 
   2  -5   2        4.69        4.60      0.85 o 
   3  -5   2      563.40      539.63     14.05 o 
   4  -5   2       76.54       76.20      3.28 o 
   5  -5   2      174.15      183.24      4.72 o 
   6  -5   2        0.16        1.38      1.13 o 
   7  -5   2       10.86       14.98      3.31 o 
   8  -5   2       31.21       32.11      4.56 o 
   9  -5   2        0.00       -1.20      3.16 o 
  10  -5   2       18.72       16.32      3.68 o 
  11  -5   2        4.77        8.10      3.60 o 
  12  -5   2       24.94       37.27      8.97 o 
  13  -5   2        0.31       -2.09      2.09 o 
 -12  -4   2        4.59        7.13      4.14 o 
 -11  -4   2        2.62       24.91     14.25 o 
 -10  -4   2       28.09       27.90      5.40 o 
  -9  -4   2      110.42      120.37      6.18 o 
  -8  -4   2       21.40       17.37      2.94 o 
  -7  -4   2        7.37        8.88      1.87 o 
  -6  -4   2      359.26      367.10     12.97 o 
  -5  -4   2      301.62      308.88      8.14 o 
  -4  -4   2        1.38        7.40      1.70 o 
  -3  -4   2     1183.84     1220.19     21.80 o 
  -2  -4   2      493.55      502.75      9.14 o 
  -1  -4   2        1.64        6.28      2.04 o 
   0  -4   2      177.59      142.22      6.58 o 
   1  -4   2      921.18      996.56     15.14 o 
   2  -4   2      237.02      223.03      4.79 o 
   3  -4   2      550.55      559.07      8.80 o 
   4  -4   2        9.83       11.29      1.11 o 
   5  -4   2       18.33       17.07      2.85 o 
   6  -4   2       85.12       73.87      4.87 o 
   7  -4   2       12.31       11.94      2.57 o 
   8  -4   2      186.82      171.31      8.52 o 
   9  -4   2       10.45       17.28      3.59 o 
  10  -4   2        5.05        3.60      2.48 o 
  11  -4   2       14.54       22.89      4.11 o 
  12  -4   2        0.33        0.85      2.93 o 
  13  -4   2        7.97       12.26      4.25 o 
 -13  -3   2        0.09       -1.16      2.87 o 
 -12  -3   2        1.27        9.77      3.70 o 
 -11  -3   2       14.55       15.96      4.34 o 
 -10  -3   2        3.44        2.87      4.06 o 
  -9  -3   2       37.00       45.95      4.34 o 
  -8  -3   2       41.28       48.27      4.19 o 
  -7  -3   2       28.37       30.00      3.23 o 
  -6  -3   2       70.26       69.29      5.88 o 
  -5  -3   2      350.94      400.90     12.46 o 
  -4  -3   2      129.51      148.58      4.89 o 
  -3  -3   2       16.17        7.64      2.53 o 
  -2  -3   2      206.07      191.37      8.48 o 
  -1  -3   2      277.02      301.82      9.79 o 
   0  -3   2      105.85       82.55      4.03 o 
   1  -3   2     2358.16     2390.72     32.43 o 
   2  -3   2      413.47      401.24      6.43 o 
   3  -3   2      890.48      875.82     11.43 o 
   4  -3   2      343.34      381.76      9.44 o 
   5  -3   2      581.73      635.40     13.53 o 
   6  -3   2       15.37       22.53      3.15 o 
   7  -3   2      598.55      579.77     16.14 o 
   8  -3   2        1.59        7.87      2.57 o 
   9  -3   2       35.21       43.36      5.25 o 
  10  -3   2        6.95        7.14      2.53 o 
  11  -3   2        1.94        2.87      2.19 o 
  12  -3   2       35.59       33.11      5.13 o 
  13  -3   2        5.56        6.84      3.76 o 
 -13  -2   2        0.37       -0.75      2.67 o 
 -12  -2   2        2.04       -2.38      2.38 o 
 -11  -2   2        1.66       -1.91      3.48 o 
 -10  -2   2        9.19        8.23      3.06 o 
  -9  -2   2      203.43      203.12      7.40 o 
  -8  -2   2        4.27        5.75      1.59 o 
  -7  -2   2      111.72      101.77      9.60 o 
  -6  -2   2       53.60       46.05      3.24 o 
  -5  -2   2     1479.60     1455.95     19.63 o 
  -4  -2   2     1252.29     1425.86     25.21 o 
  -3  -2   2     1413.57     1498.47     21.38 o 
  -2  -2   2     6520.82     6714.22    129.61 o 
  -1  -2   2     1547.84     1639.80     20.36 o 
   0  -2   2       31.97       31.54      4.86 o 
   1  -2   2     3427.10     3531.93     34.87 o 
   2  -2   2     3715.55     3781.39     37.78 o 
   3  -2   2      584.86      589.09     11.24 o 
   4  -2   2       28.75       28.21      2.91 o 
   5  -2   2     1785.32     2053.97     30.55 o 
   6  -2   2      939.82     1074.70     20.40 o 
   7  -2   2        4.19        4.34      1.72 o 
   8  -2   2       12.42       13.02      2.94 o 
   9  -2   2       31.16       29.91      5.33 o 
  10  -2   2        0.06       -0.27      1.58 o 
  11  -2   2       31.85       35.70      6.05 o 
  12  -2   2        0.48       -2.49      2.49 o 
  13  -2   2        2.31       -0.25     10.50 o 
 -14  -1   2        0.79        2.58      5.97 o 
 -13  -1   2        0.01       -0.31      3.53 o 
 -12  -1   2       25.78       27.75     10.16 o 
 -11  -1   2        3.82        5.77      3.23 o 
 -10  -1   2      347.37      349.28     15.88 o 
  -9  -1   2       30.54       41.49      5.00 o 
  -8  -1   2       17.28       22.18      2.68 o 
  -7  -1   2       52.32       52.60      3.44 o 
  -6  -1   2        7.29        8.15      1.49 o 
  -5  -1   2       57.44       60.26      2.92 o 
  -4  -1   2      525.29      484.17      9.50 o 
  -3  -1   2    53814.41    53559.85   1543.61 o 
  -2  -1   2     1781.50     1815.16     23.55 o 
  -1  -1   2     2894.73     3302.48     32.52 o 
   0  -1   2      172.70       90.76      2.98 o 
   1  -1   2    10242.11    10740.13     98.04 o 
   2  -1   2      221.00      220.91      4.21 o 
   3  -1   2     2441.73     2415.47     29.11 o 
   4  -1   2      235.74      187.22      4.27 o 
   5  -1   2       11.88       15.15      1.84 o 
   6  -1   2      926.31      963.74     19.47 o 
   7  -1   2       38.23       33.47      4.10 o 
   8  -1   2        1.26        4.37      2.18 o 
   9  -1   2        5.43       10.57      2.66 o 
  10  -1   2        8.80        9.72      3.34 o 
  11  -1   2        3.87        4.06      2.45 o 
  12  -1   2        9.03        7.20      3.37 o 
  13  -1   2        0.06        4.31      3.43 o 
 -14   0   2        1.74        0.03      3.06 o 
 -13   0   2        0.00        1.64     10.72 o 
 -12   0   2       23.54       21.30      6.79 o 
 -11   0   2       48.99       57.46      8.01 o 
 -10   0   2        9.04        9.30      3.47 o 
  -9   0   2      319.27      330.82     12.26 o 
  -8   0   2       79.23       84.57      4.21 o 
  -7   0   2        2.03        2.66      1.09 o 
  -6   0   2      137.35      137.87      4.56 o 
  -5   0   2      617.28      658.05     10.53 o 
  -4   0   2     2801.90     2924.87     31.12 o 
  -3   0   2      704.21      690.65      9.66 o 
  -2   0   2       38.83       43.43      3.50 o 
  -1   0   2      156.71      152.11      3.07 o 
   0   0   2     4762.23     4278.23    132.72 o 
   1   0   2      964.80     1040.40     12.42 o 
   2   0   2      108.76      112.41      3.21 o 
   3   0   2     1227.40     1066.61     15.12 o 
   4   0   2      806.15      782.97     12.42 o 
   5   0   2        1.50        5.64      1.01 o 
   6   0   2       10.89       12.14      2.10 o 
   7   0   2       32.72       29.23      3.92 o 
   8   0   2      133.90      111.97     11.82 o 
   9   0   2       20.17       16.24      3.36 o 
  10   0   2       14.71       16.81      3.88 o 
  11   0   2        3.87        3.48      2.63 o 
  12   0   2        0.00       -1.61      2.13 o 
  13   0   2        0.14        4.92      3.37 o 
 -14   1   2        3.56       -0.94      3.95 o 
 -13   1   2        0.01       -1.66      5.22 o 
 -12   1   2        5.55        1.62      2.59 o 
 -11   1   2        0.02       -2.70      3.43 o 
 -10   1   2        0.15       -1.84      3.23 o 
  -9   1   2      216.71      181.18      8.28 o 
  -8   1   2        4.05        6.61      1.36 o 
  -7   1   2      933.87      979.38     15.12 o 
  -6   1   2      563.56      621.70     10.85 o 
  -5   1   2        0.49        3.87      1.55 o 
  -4   1   2      791.61      775.68     11.04 o 
  -3   1   2     5258.84     5205.34     50.54 o 
  -2   1   2      349.11      341.16      7.14 o 
  -1   1   2       81.00       84.54      2.30 o 
   0   1   2      236.09      233.77      9.42 o 
   1   1   2    19594.96    18730.28    167.99 o 
   2   1   2     3839.49     4295.70     81.61 o 
   3   1   2       88.09       66.04      2.92 o 
   4   1   2        9.89        7.99      1.56 o 
   5   1   2      108.70      114.87      4.39 o 
   6   1   2       52.96       63.06      3.64 o 
   7   1   2       30.99       49.62      5.54 o 
   8   1   2      234.84      232.55      9.84 o 
   9   1   2       43.59       42.24      5.40 o 
  10   1   2        6.17        8.71      3.04 o 
  11   1   2        4.40        8.22      3.36 o 
  12   1   2        5.97       12.32      3.92 o 
 -14   2   2        0.24        3.27      3.09 o 
 -13   2   2        1.85       -1.42      2.24 o 
 -12   2   2        0.15       -1.27      2.02 o 
 -11   2   2       10.22        8.34      3.34 o 
 -10   2   2       10.61       18.67      4.40 o 
  -9   2   2        4.76        0.06      2.12 o 
  -8   2   2        2.89        5.96      1.74 o 
  -7   2   2       58.85       64.33      3.23 o 
  -6   2   2        9.15       13.94      1.88 o 
  -5   2   2     1522.07     1475.22     18.88 o 
  -4   2   2      120.25      121.91      4.45 o 
  -3   2   2     1989.21     2106.78     28.53 o 
  -2   2   2     7623.63     7442.31    106.53 o 
  -1   2   2       86.04       75.92      2.58 o 
   0   2   2     3190.45     3084.31     35.01 o 
   1   2   2     2296.18     2408.28     25.47 o 
   2   2   2    12552.78    13614.92    124.83 o 
   3   2   2      879.42      952.33     14.13 o 
   4   2   2     1666.22     1814.98     23.46 o 
   5   2   2      542.37      471.03     10.01 o 
   6   2   2        5.51        3.41      1.30 o 
   7   2   2      172.87      154.86      7.78 o 
   8   2   2      198.67      222.33      9.94 o 
   9   2   2       39.50       43.22      6.30 o 
  10   2   2        2.12        4.52      4.50 o 
  11   2   2       99.04       93.62     13.18 o 
  12   2   2        0.02        1.93      3.09 o 
 -15   3   2        1.77        0.94     10.72 o 
 -14   3   2        1.12        6.88      4.17 o 
 -13   3   2        1.10       -2.36      4.45 o 
 -12   3   2        0.08       -1.41      2.02 o 
 -11   3   2        0.02       -0.22      2.17 o 
 -10   3   2       35.05       45.53      6.99 o 
  -9   3   2       18.45       20.42      4.14 o 
  -8   3   2      304.57      305.59      7.97 o 
  -7   3   2        3.04        2.56      0.86 o 
  -6   3   2      820.64      920.82     14.32 o 
  -5   3   2      155.29      167.23      5.09 o 
  -4   3   2      125.78      109.82      3.90 o 
  -3   3   2        0.26       -0.52      0.52 o 
  -2   3   2        7.82        9.85      1.51 o 
  -1   3   2      825.90      704.04     10.88 o 
   0   3   2      238.29      192.36      5.27 o 
   1   3   2     1757.79     1916.59     22.07 o 
   2   3   2        5.38        5.98      1.22 o 
   3   3   2      100.99      120.92      4.70 o 
   4   3   2      829.08      837.61     14.23 o 
   5   3   2      222.67      226.32      7.07 o 
   6   3   2       16.67       15.02      2.36 o 
   7   3   2       55.78       49.20      5.31 o 
   8   3   2      286.94      275.42     12.67 o 
   9   3   2        3.60        2.16      2.46 o 
  10   3   2      189.30      165.58     10.66 o 
  11   3   2       46.00       55.03      7.87 o 
  12   3   2        0.00        2.93      3.37 o 
 -15   4   2        4.05        9.83      4.71 o 
 -14   4   2        3.93       31.99     14.36 o 
 -13   4   2        0.77       -4.41      5.28 o 
 -12   4   2       77.86       87.56     15.25 o 
 -11   4   2        5.52        6.15      3.18 o 
 -10   4   2        0.00       -0.15      2.17 o 
  -9   4   2        0.47        0.44      2.75 o 
  -8   4   2      274.13      282.15      9.08 o 
  -7   4   2       45.56       42.99      3.15 o 
  -6   4   2      101.65       78.91      4.03 o 
  -5   4   2      242.31      238.52      6.65 o 
  -4   4   2       12.03       12.30      2.34 o 
  -3   4   2       81.34       88.45      4.44 o 
  -2   4   2     1710.22     1859.97     24.91 o 
  -1   4   2      970.27     1050.79     15.64 o 
   0   4   2      614.91      546.67      9.64 o 
   1   4   2      678.08      670.80     11.88 o 
   2   4   2       90.68      101.58      4.86 o 
   3   4   2       88.82       85.88      4.14 o 
   4   4   2      274.85      307.84      8.47 o 
   5   4   2      608.74      591.41     12.79 o 
   6   4   2       18.02       20.81      2.73 o 
   7   4   2       38.35       48.21      6.10 o 
   8   4   2      102.25       95.86      8.69 o 
   9   4   2        9.87       13.13      3.62 o 
  10   4   2       21.72       32.00      5.79 o 
  11   4   2        0.18       10.13      3.38 o 
 -15   5   2        2.87        2.75      4.82 o 
 -14   5   2       10.53        6.87      4.89 o 
 -13   5   2        0.79       -1.51      7.29 o 
 -12   5   2        4.05        4.85      2.57 o 
 -11   5   2       51.15       77.39      9.70 o 
 -10   5   2        9.48       13.85      4.74 o 
  -9   5   2        3.29        4.34      2.05 o 
  -8   5   2      188.18      202.91      7.10 o 
  -7   5   2       32.06       51.37      3.55 o 
  -6   5   2      367.30      409.06      9.91 o 
  -5   5   2     2933.67     3338.59     40.45 o 
  -4   5   2       66.04       69.10      6.83 o 
  -3   5   2      393.98      406.71     10.04 o 
  -2   5   2     5500.83     5938.95     66.62 o 
  -1   5   2       59.40       51.66      2.95 o 
   0   5   2      364.01      420.98      8.98 o 
   1   5   2       28.16       36.21      7.27 o 
   2   5   2      981.29      997.57     16.53 o 
   3   5   2     2402.17     2591.29     31.91 o 
   4   5   2      169.18      169.92      6.40 o 
   5   5   2       12.72       11.02      2.43 o 
   6   5   2       19.85       21.60      3.10 o 
   7   5   2       63.28       81.20      5.79 o 
   8   5   2        0.35        5.43      3.73 o 
   9   5   2        3.59        2.07      4.31 o 
  10   5   2       12.56       18.25      4.63 o 
  11   5   2        1.10       -0.11      6.96 o 
 -15   6   2        8.15       11.91      6.99 o 
 -14   6   2        7.61        8.67      4.92 o 
 -13   6   2       35.50       43.55      8.35 o 
 -12   6   2       24.98       28.38      6.93 o 
 -11   6   2      244.33      253.90     15.97 o 
 -10   6   2        8.45       17.33      4.42 o 
  -9   6   2       10.09        8.52      4.87 o 
  -8   6   2        4.47        2.78      1.25 o 
  -7   6   2        0.27       -0.70      1.20 o 
  -6   6   2      226.56      247.50     16.85 o 
  -4   6   2       12.26       16.42      3.17 o 
  -3   6   2     1163.65     1154.89     19.53 o 
  -2   6   2       66.81       75.67      3.86 o 
  -1   6   2      274.39      249.60      7.04 o 
   0   6   2       68.67       61.71      3.51 o 
   1   6   2        8.96       14.26      2.14 o 
   2   6   2        7.25       15.41      3.85 o 
   3   6   2       38.99       38.26      3.77 o 
   4   6   2        0.84        1.85      1.17 o 
   5   6   2      108.59      113.15      6.33 o 
   6   6   2        3.75        6.33      3.62 o 
   7   6   2        0.09        0.95      1.95 o 
   8   6   2       38.39       54.84      8.26 o 
   9   6   2        0.10        5.80      2.61 o 
  10   6   2        7.00       16.60     15.16 o 
 -15   7   2        1.61       -0.84      4.28 o 
 -14   7   2        3.22       -3.35      3.49 o 
 -13   7   2        0.18        2.56      3.36 o 
 -12   7   2      296.38      300.06     48.01 o 
 -11   7   2        0.14        7.15      3.70 o 
 -10   7   2        2.02        1.24      3.97 o 
  -9   7   2       51.01       54.67      6.29 o 
  -8   7   2        1.91        3.61      1.42 o 
  -7   7   2        0.18        1.45      1.47 o 
  -6   7   2        5.45        7.27      2.10 o 
  -5   7   2      156.41      163.99     10.32 o 
  -4   7   2        4.68        0.49      2.25 o 
  -3   7   2     1298.16     1257.45     20.65 o 
  -2   7   2      157.33      148.16      5.45 o 
  -1   7   2        1.85        1.78      0.82 o 
   0   7   2      437.09      421.39     11.13 o 
   1   7   2        4.45        9.63      2.34 o 
   2   7   2        0.05        0.34      2.06 o 
   3   7   2       36.21       42.96      7.35 o 
   4   7   2        8.93       10.04      2.00 o 
   5   7   2        1.76       -1.29      2.29 o 
   6   7   2        1.63        3.21      2.49 o 
   7   7   2        0.14        0.98      2.14 o 
   8   7   2        4.88        5.85      3.01 o 
   9   7   2        2.75       -3.92      5.63 o 
  10   7   2        0.46        4.92      6.68 o 
 -15   8   2        3.59        1.44      4.47 o 
 -14   8   2        0.00       -5.81      6.10 o 
 -13   8   2       11.17       14.54      5.33 o 
 -12   8   2       17.11       11.52      9.86 o 
 -11   8   2       12.72       11.39      4.65 o 
 -10   8   2      243.92      266.13     13.04 o 
  -9   8   2       85.40       90.39      8.62 o 
  -8   8   2        4.62        3.80      1.76 o 
  -7   8   2        1.65        1.75      1.87 o 
  -6   8   2      586.85      626.92     21.45 o 
  -5   8   2        1.26       -0.28      1.67 o 
  -4   8   2      700.25      717.76     15.71 o 
  -3   8   2       39.11       55.85      3.76 o 
  -2   8   2       12.25       13.47      2.44 o 
  -1   8   2      137.00      146.52      5.81 o 
   0   8   2        1.34       -0.59      1.24 o 
   1   8   2       54.90       53.14     10.14 o 
   2   8   2       52.48       51.16      4.68 o 
   3   8   2        8.23       11.81      3.78 o 
   4   8   2        1.02        1.38      1.26 o 
   5   8   2        6.08        2.36      2.63 o 
   6   8   2        0.00        3.20      1.93 o 
   7   8   2       12.58       15.22     11.05 o 
   8   8   2        1.19       -1.49      5.41 o 
   9   8   2        1.27       -1.99      6.46 o 
 -14   9   2        1.34        1.13      3.89 o 
 -13   9   2        4.25        8.18      6.49 o 
 -12   9   2        6.91        7.79      4.10 o 
 -11   9   2        4.99        5.59      6.79 o 
 -10   9   2        0.05        0.12      2.30 o 
  -9   9   2       32.56       48.30      8.50 o 
  -8   9   2        0.43       -2.18      4.12 o 
  -7   9   2        3.83        1.60      2.18 o 
  -6   9   2       69.32       63.86      7.59 o 
  -5   9   2        7.96        3.99      1.61 o 
  -4   9   2       45.70       47.11      4.26 o 
  -3   9   2      121.10      117.40      7.13 o 
  -2   9   2      212.81      213.41      7.38 o 
  -1   9   2      168.86      176.06      7.33 o 
   0   9   2        5.99        5.67      1.80 o 
   1   9   2      175.70      185.23     16.41 o 
   2   9   2        0.76        2.16      2.01 o 
   3   9   2       10.30       11.87      3.52 o 
   4   9   2       28.46       30.95      9.25 o 
   5   9   2        6.54        1.08      3.89 o 
   6   9   2        0.35        1.09      3.36 o 
   7   9   2        5.17       11.55      5.10 o 
   8   9   2        6.98        5.86      7.40 o 
 -14  10   2        0.10        5.63      4.64 o 
 -13  10   2        4.07        9.33      7.87 o 
 -12  10   2       30.09       36.65      7.86 o 
 -11  10   2        6.19        1.63      4.54 o 
 -10  10   2       13.84        7.46      3.54 o 
  -9  10   2       22.33       12.31      4.50 o 
  -8  10   2        1.57       -2.33      3.04 o 
  -7  10   2       36.45       32.22      4.63 o 
  -6  10   2       37.04       45.08      5.20 o 
  -5  10   2        3.06        4.19      3.60 o 
  -4  10   2       14.09       15.55      2.49 o 
  -3  10   2        8.26       10.96      3.11 o 
  -2  10   2      308.01      280.92     10.69 o 
   1  10   2        0.67        0.26      6.02 o 
   2  10   2        1.18        2.72      5.16 o 
   3  10   2        6.54       12.99      6.16 o 
   4  10   2        2.36        3.96      4.24 o 
   5  10   2       20.01       22.17      8.18 o 
   6  10   2       10.93       24.70      6.97 o 
   7  10   2        1.53       -5.90      9.81 o 
 -14  11   2        0.01       11.27      5.88 o 
 -13  11   2        2.89       14.76      6.41 o 
 -12  11   2        7.03       14.00      4.63 o 
 -11  11   2       16.96       11.63      5.97 o 
 -10  11   2       24.13       32.00      6.93 o 
  -9  11   2        8.78        4.65      2.99 o 
  -8  11   2        2.05        2.58      2.26 o 
  -7  11   2        1.64        1.69      2.46 o 
  -6  11   2       71.70       78.89      6.65 o 
  -5  11   2        1.68        3.56      2.96 o 
  -4  11   2        0.84        3.21      2.50 o 
  -3  11   2       43.59       42.98      9.61 o 
  -2  11   2        7.70        2.50      3.86 o 
  -1  11   2      143.10      117.94     16.52 o 
   0  11   2      140.73      110.38     15.25 o 
   1  11   2       27.98       23.76      9.64 o 
   2  11   2      256.26      246.78     18.91 o 
   3  11   2       17.60       19.90      5.78 o 
   4  11   2       13.33       12.23      6.88 o 
   5  11   2        6.46       11.09      4.63 o 
   6  11   2        0.93        3.05      4.61 o 
 -13  12   2        2.87        6.79      4.50 o 
 -12  12   2        0.73        4.53      4.29 o 
 -11  12   2        2.22        1.00      4.20 o 
 -10  12   2        0.07        2.68      3.44 o 
  -9  12   2       12.68        7.76      5.71 o 
  -8  12   2       64.10       51.65     17.62 o 
  -7  12   2      199.04      189.51     14.48 o 
  -6  12   2        2.14        1.29      2.79 o 
  -5  12   2      143.95      139.16     16.52 o 
  -4  12   2        4.90        2.62      3.04 o 
  -3  12   2       34.19       22.89     18.53 o 
  -2  12   2      113.17      123.19     17.13 o 
  -1  12   2       75.10       51.17     34.39 o 
   1  12   2        0.07        6.85      5.91 o 
   2  12   2       31.15       30.60      9.04 o 
   3  12   2       12.53        6.13      5.57 o 
   4  12   2       19.75       34.96      7.98 o 
   5  12   2        0.01        0.14     11.90 o 
 -13  13   2       10.87       11.27     13.20 o 
 -12  13   2        0.98       -8.12      8.12 o 
 -11  13   2        0.59       -7.90      7.90 o 
 -10  13   2        3.39       35.96     11.49 o 
  -9  13   2       12.07       -3.79      3.79 o 
  -8  13   2       29.28       67.56     19.94 o 
  -7  13   2        6.31        5.00      4.45 o 
  -6  13   2       61.44       36.35      9.89 o 
  -5  13   2        1.38        1.99      4.14 o 
  -4  13   2        0.87        2.12      3.49 o 
  -3  13   2        0.18       10.72     10.50 o 
  -2  13   2       17.13       12.63     15.41 o 
  -1  13   2        7.15        5.11      7.40 o 
   0  13   2        0.67        3.62      4.19 o 
   1  13   2        0.83        8.48      6.22 o 
   2  13   2       21.74       30.41      8.22 o 
   3  13   2       11.64       13.57      6.22 o 
   4  13   2        9.30        0.98      5.59 o 
 -12  14   2        2.80        6.08     10.44 o 
 -11  14   2        3.47       -2.93      8.62 o 
 -10  14   2        1.44       14.31      9.12 o 
  -9  14   2        8.19        5.61      4.91 o 
  -8  14   2        2.98       -0.11      6.02 o 
  -7  14   2       14.29       10.29      7.68 o 
  -6  14   2        1.90        3.12      7.02 o 
  -5  14   2        2.88        1.19      3.51 o 
  -4  14   2        0.73        1.87      3.86 o 
  -3  14   2        4.39        0.24      4.94 o 
  -2  14   2        8.48        7.31      6.77 o 
  -1  14   2        1.25       -5.33      5.61 o 
   0  14   2       10.25       16.38      7.68 o 
   1  14   2        1.20        6.55      4.92 o 
   2  14   2       16.59       18.29      8.35 o 
   3  14   2        6.33        1.81     14.11 o 
 -11  15   2        4.41       15.74     12.21 o 
 -10  15   2        0.75       -8.45      8.62 o 
  -9  15   2        0.12       -2.82      6.24 o 
  -8  15   2        8.51       14.42      6.74 o 
  -7  15   2       31.96       15.50      6.13 o 
  -6  15   2        0.02        2.89      4.67 o 
  -5  15   2        1.46        5.84      4.20 o 
  -4  15   2        0.85       -1.97      5.19 o 
  -3  15   2        0.16        4.47      4.24 o 
  -2  15   2        0.89       10.55      5.63 o 
  -1  15   2        4.79        0.00     20.00 o 
   0  15   2        1.16       -4.73      4.96 o 
   1  15   2        0.32       -0.33     17.15 o 
  -9  16   2        2.46       16.02      7.35 o 
  -8  16   2        1.68       16.96      8.51 o 
  -7  16   2        0.69        8.01      8.45 o 
  -6  16   2        0.49       -4.56      4.56 o 
  -5  16   2        0.00        8.25      5.72 o 
  -4  16   2        0.20       -5.11      5.69 o 
  -3  16   2        0.21        0.79      7.76 o 
  -2  16   2       12.07       30.23      8.06 o 
  -1  16   2        0.96       -0.09      5.00 o 
  -6  17   2        0.36        3.92      5.26 o 
  -5  17   2        1.37        8.09      4.52 o 
  -4  17   2        9.49       24.02      7.26 o 
  -1 -16   3        4.19        2.55      6.33 o 
   0 -16   3        7.02        8.65      6.68 o 
   1 -16   3        3.55       17.00      5.48 o 
   2 -16   3        1.36        9.53      9.42 o 
   3 -16   3        0.45       -0.43      5.41 o 
   4 -16   3        0.26        3.31      5.47 o 
   5 -16   3        9.56       -0.83      7.29 o 
   6 -16   3        1.74        0.64      4.81 o 
   7 -16   3        0.67        3.43      8.73 o 
   8 -16   3        7.52       -2.21     11.44 o 
  -3 -15   3        0.90       11.80      5.66 o 
  -2 -15   3        0.69       21.88     21.16 o 
  -1 -15   3        3.66        3.24      7.24 o 
   0 -15   3       12.33        0.13     11.16 o 
   1 -15   3        1.18        8.55      4.16 o 
   2 -15   3        2.54        0.61      4.97 o 
   3 -15   3        0.21       -0.38      2.72 o 
   4 -15   3        2.25        0.61      2.98 o 
   5 -15   3        0.68       -0.75      4.45 o 
   6 -15   3        1.21       -0.66      4.31 o 
   7 -15   3        3.71        3.31      4.70 o 
   8 -15   3        9.03       -0.95      5.82 o 
   9 -15   3        0.37        1.18      7.93 o 
  -4 -14   3        2.96        4.97     11.68 o 
  -3 -14   3        0.42        7.17      6.16 o 
  -2 -14   3        0.01       -0.27      3.98 o 
  -1 -14   3        6.96        5.75      4.11 o 
   0 -14   3        4.65        1.48      3.46 o 
   1 -14   3        1.18        1.19      2.81 o 
   2 -14   3       80.86       87.48     12.34 o 
   3 -14   3        8.98       13.26      5.26 o 
   4 -14   3       32.09       29.20      6.69 o 
   5 -14   3        1.08       -4.06      4.06 o 
   6 -14   3        0.05        2.11      4.60 o 
   7 -14   3        0.85        9.40      5.98 o 
   8 -14   3        0.34        4.23      7.69 o 
   9 -14   3        0.00       18.98      9.90 o 
  10 -14   3        0.00       12.91      8.34 o 
  -6 -13   3       14.68       15.82      7.75 o 
  -5 -13   3        0.58        5.74      6.49 o 
  -4 -13   3        0.83        2.70      5.19 o 
  -3 -13   3       13.62        9.95      5.26 o 
  -2 -13   3        0.00       -1.72      3.24 o 
  -1 -13   3       15.29       13.00     15.16 o 
   0 -13   3        2.68        3.24      3.48 o 
   1 -13   3       20.47       20.46      6.60 o 
   2 -13   3        3.68        5.18      3.28 o 
   3 -13   3      189.78      176.48     14.42 o 
   4 -13   3        0.03       -2.73      3.70 o 
   5 -13   3        3.94        0.03      5.50 o 
   6 -13   3        2.57        3.86      6.71 o 
   7 -13   3        0.08        7.87      8.98 o 
   8 -13   3        1.34        4.20      6.56 o 
   9 -13   3        4.42       11.69     11.27 o 
  10 -13   3        0.08        1.78      6.24 o 
  11 -13   3        0.04       -5.76      5.76 o 
  -7 -12   3        0.02        0.39      5.31 o 
  -6 -12   3        4.09       -2.38      8.09 o 
  -5 -12   3        9.75        9.29      6.29 o 
  -4 -12   3       25.86       12.62      8.31 o 
  -3 -12   3       28.53       28.27     23.67 o 
  -2 -12   3        0.60        4.52      3.03 o 
  -1 -12   3       26.93       28.76      7.96 o 
   0 -12   3        1.28       -0.04      2.70 o 
   1 -12   3        6.34       25.37      6.54 o 
   2 -12   3        5.91        8.26      5.59 o 
   3 -12   3      108.11      116.39     19.39 o 
   4 -12   3        6.90       10.55      3.87 o 
   5 -12   3        0.00        1.50      5.39 o 
   6 -12   3       73.57       64.87     21.38 o 
   7 -12   3        1.41        9.67      6.88 o 
   8 -12   3        4.35       13.16      6.91 o 
   9 -12   3        4.29       -1.44      4.68 o 
  10 -12   3        0.45       -4.90      4.90 o 
  11 -12   3        0.68        0.18      8.40 o 
  12 -12   3       13.36        5.14      7.13 o 
  -8 -11   3        0.03        8.01      6.24 o 
  -7 -11   3        1.18       -2.66      4.04 o 
  -6 -11   3        0.00       -3.33      3.33 o 
  -5 -11   3       38.45       33.21     30.66 o 
  -4 -11   3        0.47        6.18      4.77 o 
  -3 -11   3       56.06       76.36     11.05 o 
  -2 -11   3       52.06       52.76     12.07 o 
  -1 -11   3       24.93       33.40      6.88 o 
   0 -11   3       19.92       25.28      7.68 o 
   1 -11   3       47.72       53.73     13.09 o 
   2 -11   3       10.62        9.11      3.36 o 
   3 -11   3       31.91       42.89     12.18 o 
   4 -11   3       81.25       62.62     31.18 o 
   5 -11   3       63.76       62.90     15.51 o 
   6 -11   3        0.02        8.71      5.32 o 
   7 -11   3       30.74       47.53     10.74 o 
   8 -11   3        5.88        6.39      6.38 o 
   9 -11   3        3.41        1.84      4.23 o 
  10 -11   3        0.17       -0.13      3.82 o 
  11 -11   3        2.67       -0.61      8.31 o 
  12 -11   3        2.29       14.50     10.39 o 
  -9 -10   3        3.54        3.92      6.57 o 
  -8 -10   3        3.03        2.61     12.07 o 
  -7 -10   3        7.17       11.85      7.54 o 
  -6 -10   3        6.26       10.34      5.51 o 
  -5 -10   3       31.15       34.65      9.39 o 
  -4 -10   3        3.31       43.21     15.79 o 
  -3 -10   3        0.00        1.11      3.02 o 
  -2 -10   3       57.91       61.26      9.49 o 
  -1 -10   3        3.40        4.13      2.80 o 
   0 -10   3       76.40       77.39      9.59 o 
   1 -10   3      169.19      168.33     12.05 o 
   2 -10   3      143.20      144.87     11.05 o 
   3 -10   3       12.79       12.13      6.46 o 
   4 -10   3        3.71        7.54      3.73 o 
   5 -10   3      358.43      333.68     24.40 o 
   6 -10   3       58.86       59.69     21.63 o 
   7 -10   3      165.31      166.81     18.87 o 
   8 -10   3       22.97       10.21     12.48 o 
   9 -10   3       24.59       22.04     11.05 o 
  10 -10   3        1.62        3.40      2.56 o 
  11 -10   3        0.91        0.77      5.34 o 
  12 -10   3        5.10        4.03      4.30 o 
  -9  -9   3        1.23       -4.70      4.70 o 
  -8  -9   3        4.75        1.99      3.60 o 
  -7  -9   3        0.02       -0.92      3.36 o 
  -6  -9   3       14.42       10.93      6.50 o 
  -5  -9   3       27.04       35.10     22.57 o 
  -4  -9   3       38.85       32.33      7.14 o 
  -3  -9   3       62.96       51.19      8.67 o 
  -2  -9   3       22.56       26.85      6.79 o 
  -1  -9   3       60.32       66.76      8.76 o 
   0  -9   3      126.03      169.20     11.78 o 
   1  -9   3        1.83        5.21      2.41 o 
   2  -9   3       66.88       65.08      7.54 o 
   3  -9   3        0.43        0.55      3.52 o 
   4  -9   3      106.55      101.16      7.42 o 
   5  -9   3       17.38       17.80      5.63 o 
   6  -9   3      971.23      882.18     21.61 o 
   7  -9   3       91.25      108.46      7.78 o 
   8  -9   3       53.09       44.52      5.81 o 
   9  -9   3       39.87       48.65      6.22 o 
  10  -9   3        4.39       10.81      3.33 o 
  11  -9   3       16.75       14.65      3.55 o 
  12  -9   3       13.79       16.40      5.47 o 
  13  -9   3        7.00        4.22      3.15 o 
 -10  -8   3        2.28       -1.55      3.37 o 
  -9  -8   3        2.56        2.98      5.08 o 
  -8  -8   3       23.96       30.15      6.96 o 
  -7  -8   3        0.13        1.48      6.18 o 
  -6  -8   3        3.64       14.98      4.57 o 
  -5  -8   3        1.23        6.66      6.26 o 
  -4  -8   3        7.41       14.25      4.77 o 
  -3  -8   3      259.91      259.68     15.17 o 
  -2  -8   3       20.79       22.37      5.91 o 
  -1  -8   3        5.57        9.76      3.38 o 
   0  -8   3      783.98      951.74     28.05 o 
   1  -8   3       87.21      100.54      9.92 o 
   2  -8   3      228.22      220.34     10.99 o 
   3  -8   3       10.65       15.88      2.23 o 
   4  -8   3        1.37        2.90      1.21 o 
   5  -8   3      796.19      737.33     17.73 o 
   6  -8   3        0.94        1.84      2.10 o 
   7  -8   3      175.87      195.51      9.75 o 
   8  -8   3      124.13      142.88      8.82 o 
   9  -8   3        0.45       -0.37      2.29 o 
  10  -8   3       39.34       43.33      6.25 o 
  11  -8   3        1.97        2.20      2.69 o 
  12  -8   3        4.21        3.60      4.18 o 
  13  -8   3        6.46        5.73      3.19 o 
 -10  -7   3        2.66        2.38      3.87 o 
  -9  -7   3       92.76       96.01     13.59 o 
  -8  -7   3        8.72        3.66      6.47 o 
  -7  -7   3       47.35       60.88      8.43 o 
  -6  -7   3        4.68        8.95     13.23 o 
  -5  -7   3        0.14       30.60     13.52 o 
  -4  -7   3        1.32        0.47      4.47 o 
  -3  -7   3       12.52       20.57      4.75 o 
  -2  -7   3       73.16       73.11      7.99 o 
  -1  -7   3      204.86      214.38     11.14 o 
   0  -7   3       36.43       52.74      6.59 o 
   1  -7   3      118.13      134.72      8.58 o 
   2  -7   3        1.99        0.61      1.12 o 
   3  -7   3       47.38       54.60      3.02 o 
   4  -7   3      119.01      119.99      4.67 o 
   5  -7   3      192.40      182.41      7.54 o 
   6  -7   3       43.27       40.90      4.38 o 
   7  -7   3       36.42       35.68      7.78 o 
   8  -7   3        0.00       -1.63      1.63 o 
   9  -7   3       48.89       55.34      6.38 o 
  10  -7   3       31.59       32.24      5.15 o 
  11  -7   3        5.96       11.65      3.27 o 
  12  -7   3       16.34       11.79      4.41 o 
  13  -7   3        0.47        6.07      3.09 o 
  -9  -6   3        0.00        4.48      7.15 o 
  -8  -6   3        1.23       -2.06      3.12 o 
  -7  -6   3        8.57       15.09      4.23 o 
  -6  -6   3       14.69       26.57      7.25 o 
  -5  -6   3        1.18       -0.50      4.56 o 
  -4  -6   3        0.83        0.45      1.97 o 
  -3  -6   3        8.03        6.75      1.96 o 
  -2  -6   3       31.07       35.74     11.35 o 
  -1  -6   3       41.47       35.82      5.29 o 
   0  -6   3      281.03      386.54     14.63 o 
   1  -6   3      312.56      290.11     10.77 o 
   2  -6   3     1261.64     1237.14     17.08 o 
   3  -6   3      378.18      350.55      7.48 o 
   4  -6   3        0.13        8.12      6.24 o 
   5  -6   3        5.35       11.43      2.04 o 
   6  -6   3        9.13       10.02      2.26 o 
   7  -6   3       30.75       38.12      4.85 o 
   8  -6   3        5.02        7.48      2.29 o 
   9  -6   3        1.56        2.84      2.44 o 
  10  -6   3       52.35       53.92     13.37 o 
  11  -6   3       18.35       22.87      6.94 o 
  12  -6   3       24.35       28.05      4.94 o 
  13  -6   3        5.20        1.02      3.92 o 
 -11  -5   3        0.93       -3.70     13.20 o 
 -10  -5   3       14.70       14.64     10.61 o 
  -9  -5   3       10.65        7.54      2.52 o 
  -8  -5   3       14.18       11.19      2.76 o 
  -7  -5   3        2.02        0.73      1.47 o 
  -6  -5   3        0.10        4.14      1.16 o 
  -5  -5   3       28.77       40.67      8.13 o 
  -4  -5   3       26.89       20.54      4.59 o 
  -3  -5   3      126.02      144.45      4.83 o 
  -2  -5   3        5.51        8.61      3.70 o 
  -1  -5   3      535.16      522.92     16.48 o 
   0  -5   3      116.75      125.71      6.85 o 
   1  -5   3       95.25       87.04      5.68 o 
   2  -5   3        2.81        1.90      0.67 o 
   3  -5   3      561.10      610.21     10.06 o 
   4  -5   3       47.32       31.04      2.03 o 
   5  -5   3       61.38       63.42      4.43 o 
   6  -5   3       18.62       20.14      3.02 o 
   7  -5   3        0.01        0.77      2.18 o 
   8  -5   3       10.13       13.41      2.96 o 
   9  -5   3       45.09       44.90      5.53 o 
  10  -5   3       54.98       35.97      5.16 o 
  11  -5   3       34.04       25.82      4.56 o 
  12  -5   3        4.67        5.99      4.30 o 
  13  -5   3        5.29       11.08      5.03 o 
 -12  -4   3        6.63       17.86     10.83 o 
 -11  -4   3        0.81        5.11      4.61 o 
 -10  -4   3       15.82        7.49      3.19 o 
  -9  -4   3       12.17       16.34      3.77 o 
  -8  -4   3       48.23       50.64      4.42 o 
  -7  -4   3       35.98       31.20      4.64 o 
  -6  -4   3      457.07      455.85     16.53 o 
  -5  -4   3      404.24      379.94     14.37 o 
  -4  -4   3       22.79       20.45      2.33 o 
  -3  -4   3     2236.83     2232.18     60.65 o 
  -2  -4   3      125.04      132.74      4.78 o 
  -1  -4   3       38.07       30.20      3.96 o 
   0  -4   3     1058.69      991.94     20.26 o 
   1  -4   3      250.58      199.89     10.57 o 
   2  -4   3      180.33      164.06      4.09 o 
   3  -4   3      510.51      520.28      9.18 o 
   4  -4   3       16.06       19.39      1.51 o 
   5  -4   3        8.46        6.28      1.85 o 
   6  -4   3      524.69      600.48     15.28 o 
   7  -4   3        8.70       19.79      3.29 o 
   8  -4   3        1.26        1.36      2.02 o 
   9  -4   3       23.91       17.41      3.49 o 
  10  -4   3       15.49       11.10      5.66 o 
  11  -4   3        6.85        1.95      4.72 o 
  12  -4   3        0.44        0.75      2.48 o 
  13  -4   3        0.99        3.71      3.19 o 
 -13  -3   3        2.07       -4.68      9.42 o 
 -12  -3   3       10.13        8.55      7.84 o 
 -11  -3   3        0.75        1.76      3.56 o 
 -10  -3   3        0.01        1.86      2.50 o 
  -9  -3   3       93.24       92.39      9.11 o 
  -8  -3   3      172.12      186.35      9.83 o 
  -7  -3   3       81.45       80.81      4.36 o 
  -6  -3   3      367.63      338.75     11.56 o 
  -5  -3   3     1470.31     1463.87     21.14 o 
  -4  -3   3      121.68      150.35      8.60 o 
  -3  -3   3       82.19       90.16      3.91 o 
  -2  -3   3     2550.13     2596.94     33.58 o 
  -1  -3   3      301.34      283.76      4.92 o 
   0  -3   3      417.41      422.64      6.47 o 
   1  -3   3       10.44       16.28      1.20 o 
   2  -3   3       10.43        4.44      0.80 o 
   3  -3   3      864.33      877.76     11.94 o 
   4  -3   3      277.49      338.35      9.17 o 
   5  -3   3       56.14       71.85      4.75 o 
   6  -3   3       29.54       34.88      5.63 o 
   7  -3   3      196.95      213.30      8.87 o 
   8  -3   3        9.61        7.92      2.82 o 
   9  -3   3       23.11       23.78      4.13 o 
  10  -3   3        6.53        3.52      2.01 o 
  11  -3   3        1.32        6.25      3.22 o 
  12  -3   3       26.87       18.32      3.51 o 
  13  -3   3        1.84       32.70     14.64 o 
 -13  -2   3        0.15       -4.42      4.42 o 
 -12  -2   3       11.39        8.18      3.51 o 
 -11  -2   3        0.10       -1.97      8.20 o 
 -10  -2   3      254.07      223.21     12.80 o 
  -9  -2   3       30.68       34.67      4.24 o 
  -8  -2   3      176.89      182.00      6.67 o 
  -7  -2   3       80.82       71.95      3.77 o 
  -6  -2   3      622.26      545.75     10.75 o 
  -5  -2   3      300.89      250.66     22.05 o 
  -4  -2   3        2.97        5.52      1.35 o 
  -3  -2   3      473.26      534.15     10.77 o 
  -2  -2   3    14678.61    15482.16    160.45 o 
  -1  -2   3     1852.65     1845.35     20.05 o 
   0  -2   3        9.69       13.22      3.04 o 
   1  -2   3     5470.28     5805.52     55.65 o 
   2  -2   3       13.25       11.47      1.50 o 
   3  -2   3      324.13      351.16      6.29 o 
   4  -2   3       64.94       62.08      4.06 o 
   5  -2   3        0.41        1.85      1.35 o 
   6  -2   3       14.29       29.11      3.67 o 
   7  -2   3       25.78       27.03      5.35 o 
   8  -2   3       78.75       65.87      6.28 o 
   9  -2   3        0.10        2.71      2.38 o 
  10  -2   3        2.03        0.70      1.97 o 
  11  -2   3        3.46        5.25      2.91 o 
  12  -2   3        0.95        2.13      2.85 o 
  13  -2   3        0.32        1.93      2.38 o 
 -14  -1   3        2.55        4.56      2.74 o 
 -13  -1   3        0.11        3.24      2.65 o 
 -12  -1   3       55.07       58.82      8.65 o 
 -11  -1   3        1.33       -2.92      6.08 o 
 -10  -1   3       12.43       15.04      5.50 o 
  -9  -1   3       30.69       29.01      4.27 o 
  -8  -1   3       94.38       90.08      4.46 o 
  -7  -1   3      182.44      162.61      8.99 o 
  -6  -1   3       43.26       44.51      2.99 o 
  -5  -1   3       47.85       59.20      2.95 o 
  -4  -1   3      382.67      341.42      7.15 o 
  -2  -1   3    14795.91    14318.30    283.35 o 
  -1  -1   3      477.60      442.67     10.91 o 
   0  -1   3     3800.71     3775.59     60.89 o 
   1  -1   3     1720.79     1815.96     21.58 o 
   2  -1   3     2757.70     2710.05     31.15 o 
   3  -1   3      817.79      805.10     11.69 o 
   4  -1   3       83.30       75.80      2.91 o 
   5  -1   3      750.49      788.65     14.39 o 
   6  -1   3      222.52      216.46      8.36 o 
   7  -1   3       56.36       55.90      5.39 o 
   8  -1   3       24.13       20.04      3.74 o 
   9  -1   3        7.33        6.00      2.28 o 
  10  -1   3        0.15        0.44      1.83 o 
  11  -1   3        1.76        5.48      2.85 o 
  12  -1   3        0.38        3.21      2.65 o 
 -14   0   3        0.08        2.96     13.59 o 
 -13   0   3        0.54       -2.55      2.55 o 
 -12   0   3       41.11       43.11      7.44 o 
 -11   0   3        2.17       -0.67      2.08 o 
 -10   0   3       61.53       69.21      8.36 o 
  -9   0   3       14.58       23.58      3.43 o 
  -8   0   3       11.23       12.91      2.01 o 
  -7   0   3      257.35      255.87      6.99 o 
  -6   0   3        2.71        2.04      0.86 o 
  -5   0   3      329.17      279.74      6.36 o 
  -4   0   3     1558.85     1489.91     18.70 o 
  -3   0   3     5125.34     4734.40    132.54 o 
  -2   0   3     4405.34     4507.35     45.94 o 
  -1   0   3        2.99        3.86      0.67 o 
   0   0   3      132.93      116.13      6.27 o 
   1   0   3      974.96      936.41     12.07 o 
   2   0   3     2832.41     3006.92     32.11 o 
   3   0   3       21.93       20.44      1.93 o 
   4   0   3      185.62      190.22      7.64 o 
   5   0   3      392.15      380.75      8.78 o 
   6   0   3      700.78      671.18     17.70 o 
   7   0   3      218.00      201.42      9.31 o 
   8   0   3      162.06      171.53      9.03 o 
   9   0   3        4.68        4.39      2.53 o 
  10   0   3        0.37       -0.27      2.09 o 
  11   0   3       11.59       11.65      3.54 o 
  12   0   3        3.94        4.88      3.68 o 
 -14   1   3        0.24       -0.35      3.12 o 
 -13   1   3        2.13        0.56      4.36 o 
 -12   1   3        1.49        4.07      3.24 o 
 -11   1   3        2.66       -1.82      1.82 o 
 -10   1   3       50.30       54.43      7.87 o 
  -9   1   3       39.36       33.73      3.70 o 
  -8   1   3       53.59       58.88      3.60 o 
  -7   1   3       33.67       34.33      2.64 o 
  -6   1   3       51.30       67.08      3.37 o 
  -5   1   3      121.33      102.56      3.53 o 
  -4   1   3      605.46      611.15      9.41 o 
  -3   1   3      654.84      624.88     12.03 o 
  -2   1   3      100.32       99.24      2.86 o 
  -1   1   3      161.99      137.73      5.00 o 
   0   1   3      184.37      166.91      3.80 o 
   1   1   3       42.05       40.29      3.02 o 
   2   1   3      253.01      268.07      6.15 o 
   3   1   3       13.92       15.58      1.87 o 
   4   1   3      600.69      565.65     10.75 o 
   5   1   3      441.42      514.11     10.74 o 
   6   1   3      175.38      145.24      7.22 o 
   7   1   3       48.07       44.08      4.99 o 
   8   1   3       17.10       12.39      5.27 o 
   9   1   3       13.57       10.25      3.53 o 
  10   1   3       33.90       35.59      6.23 o 
  11   1   3       28.95       32.10      8.92 o 
  12   1   3        2.83        8.82      3.00 o 
 -15   2   3        3.87        9.72      3.52 o 
 -14   2   3        4.66        5.11      4.86 o 
 -13   2   3        0.01       -2.49      2.49 o 
 -12   2   3       23.03       27.17      6.41 o 
 -11   2   3        7.18        9.14      6.74 o 
 -10   2   3        0.50        0.02      3.26 o 
  -9   2   3        0.52        1.81      1.23 o 
  -8   2   3       44.24       41.86      3.08 o 
  -7   2   3       26.89       33.16      2.55 o 
  -6   2   3      136.49      147.09      5.93 o 
  -5   2   3      424.75      425.03      8.31 o 
  -4   2   3      400.29      416.78      8.02 o 
  -3   2   3      574.54      520.60     10.67 o 
  -2   2   3      112.63       94.13      3.24 o 
  -1   2   3      245.03      230.39      5.36 o 
   0   2   3     2547.41     2467.45     29.52 o 
   1   2   3      449.41      435.09      7.49 o 
   2   2   3     1459.09     1295.58     17.07 o 
   3   2   3        0.90       -0.02      1.25 o 
   4   2   3       61.27       57.48      3.61 o 
   5   2   3       13.63       12.38      1.98 o 
   6   2   3      159.09      160.48      6.17 o 
   7   2   3      383.31      385.94     13.08 o 
   8   2   3      159.90      170.23      9.94 o 
   9   2   3       84.63       74.06     11.08 o 
  10   2   3        7.70        4.46      3.17 o 
  11   2   3       10.21       12.19      3.84 o 
  12   2   3        0.03        0.42      5.61 o 
 -15   3   3        3.82        1.19      3.59 o 
 -14   3   3        1.09        5.53      3.47 o 
 -13   3   3        2.31       -0.88      4.36 o 
 -12   3   3       24.53       35.77      6.91 o 
 -11   3   3        0.46        1.05      2.54 o 
 -10   3   3        8.87       15.97      4.17 o 
  -9   3   3       24.69       23.56      5.19 o 
  -8   3   3      174.50      151.52      5.60 o 
  -7   3   3       12.17       11.16      2.15 o 
  -6   3   3       20.47       17.33      2.32 o 
  -5   3   3       93.43      100.77      4.86 o 
  -4   3   3      329.25      316.54      8.85 o 
  -3   3   3      239.08      236.85      6.98 o 
  -2   3   3     2418.59     2393.05     29.70 o 
  -1   3   3      178.73      177.58      4.46 o 
   0   3   3      149.25      127.57      4.53 o 
   1   3   3     4337.68     4543.47     51.97 o 
   2   3   3       55.01       70.55      3.42 o 
   3   3   3     2567.05     2764.13     32.44 o 
   4   3   3       39.95       41.25      3.39 o 
   5   3   3      420.85      401.16     11.43 o 
   6   3   3      153.67      140.68      5.97 o 
   7   3   3      337.67      343.88     14.06 o 
   8   3   3      325.20      364.18     14.92 o 
   9   3   3       90.99       92.71      9.34 o 
  10   3   3        3.04        9.08      3.56 o 
  11   3   3       30.95       31.20     12.18 o 
 -15   4   3        7.48        6.80      5.55 o 
 -14   4   3        0.74        6.92      3.94 o 
 -13   4   3       10.60        9.57      6.41 o 
 -12   4   3        2.17        3.60      3.03 o 
 -11   4   3        0.16        0.52      2.39 o 
 -10   4   3       41.09       41.93      7.12 o 
  -9   4   3        1.02        1.37      1.11 o 
  -8   4   3       91.57       92.39      5.45 o 
  -7   4   3      515.38      529.25     11.40 o 
  -6   4   3      342.14      330.66      8.44 o 
  -5   4   3     1353.53     1511.96     28.03 o 
  -4   4   3        5.36        2.03      0.88 o 
  -3   4   3      370.58      367.91      9.20 o 
  -2   4   3        1.33       -0.22      0.81 o 
  -1   4   3      275.92      271.35      6.32 o 
   0   4   3      225.54      226.87      6.83 o 
   1   4   3      309.47      322.47     10.16 o 
   2   4   3     1429.30     1507.04     20.38 o 
   3   4   3        1.99        1.44      1.09 o 
   4   4   3        0.27        2.34      1.18 o 
   5   4   3       21.05       10.62      2.44 o 
   6   4   3      185.42      184.45      7.76 o 
   7   4   3       16.11       22.06      4.27 o 
   8   4   3        4.66        4.97      2.73 o 
   9   4   3      100.68      109.06     10.47 o 
  10   4   3        0.36        6.61      7.10 o 
  11   4   3        7.28        3.07      4.53 o 
 -15   5   3        0.00       -0.23      6.74 o 
 -14   5   3       46.64       55.57     11.44 o 
 -13   5   3       21.79       23.90      6.42 o 
 -12   5   3        0.01        3.54      5.08 o 
 -11   5   3       20.74       23.78      6.00 o 
 -10   5   3        5.48        8.80      3.39 o 
  -9   5   3       53.62       53.15      5.42 o 
  -8   5   3      204.99      183.80      6.99 o 
  -7   5   3      171.56      196.18      7.00 o 
  -6   5   3      184.40      191.09      7.17 o 
  -5   5   3      320.75      307.25     10.37 o 
  -4   5   3       37.28       38.16      3.75 o 
  -3   5   3      607.92      615.27     12.88 o 
  -2   5   3     2125.40     2142.05     28.60 o 
  -1   5   3     2073.77     2100.78     27.58 o 
   0   5   3     2445.84     2467.48     37.22 o 
   1   5   3       19.89       23.85      2.80 o 
   2   5   3        4.49        1.97      0.88 o 
   3   5   3     1025.79     1016.82     22.79 o 
   4   5   3      155.38      165.30      7.15 o 
   5   5   3       48.91       61.36      5.37 o 
   6   5   3       39.73       34.39      4.84 o 
   7   5   3       38.27       37.54      5.84 o 
   8   5   3        3.40        6.15      2.77 o 
   9   5   3        5.52        6.58      3.02 o 
  10   5   3        3.48        6.54      4.78 o 
 -15   6   3       24.76       29.58     12.57 o 
 -14   6   3        5.00        8.73      5.55 o 
 -13   6   3       37.76       50.27      8.80 o 
 -12   6   3      107.91      116.31     12.91 o 
 -11   6   3      107.70      119.39     19.20 o 
 -10   6   3      154.42      150.98     12.23 o 
  -9   6   3      126.91      129.45     11.39 o 
  -8   6   3        7.80        7.96      3.67 o 
  -7   6   3       55.52       60.28      4.99 o 
  -6   6   3     1528.85      804.12     42.15 o 
  -5   6   3      971.14     1039.38     21.22 o 
  -4   6   3      143.20      136.88      6.26 o 
  -3   6   3       10.23       26.99      3.54 o 
  -2   6   3      217.97      212.59      6.86 o 
  -1   6   3      652.26      618.06     12.40 o 
   0   6   3      208.90      215.84      6.76 o 
   1   6   3      343.45      368.36     10.08 o 
   2   6   3        0.01       -0.88      0.88 o 
   3   6   3        0.40        6.27      2.29 o 
   4   6   3       98.06       98.60      6.21 o 
   5   6   3       78.48       78.53      5.75 o 
   6   6   3       22.63       23.43      3.84 o 
   7   6   3       34.73       32.35      5.43 o 
   8   6   3        0.03        2.74      2.36 o 
   9   6   3       19.08       37.63      6.27 o 
  10   6   3        0.65       -1.52      2.63 o 
 -15   7   3        0.48        3.36      3.95 o 
 -14   7   3        1.27       -0.04      3.23 o 
 -13   7   3        1.77        3.32      3.51 o 
 -12   7   3      102.74       96.88     12.44 o 
 -11   7   3       39.80       40.20      8.22 o 
 -10   7   3      176.93      174.42     15.27 o 
  -9   7   3        0.38        3.78      2.23 o 
  -8   7   3       76.07       86.85      6.38 o 
  -7   7   3       78.44       88.80      8.18 o 
  -6   7   3       12.24        6.28      1.64 o 
  -5   7   3       32.45       24.14      3.56 o 
  -4   7   3      150.18      176.67      7.18 o 
  -3   7   3       21.91       22.71      2.85 o 
  -2   7   3      382.93      423.36     11.24 o 
  -1   7   3        4.48        6.10      1.40 o 
   0   7   3        0.34        2.92      2.66 o 
   1   7   3       13.82       15.54      2.86 o 
   2   7   3        3.54        7.04      1.94 o 
   3   7   3        3.99        3.69      1.81 o 
   4   7   3       19.81       21.82      3.42 o 
   5   7   3        0.22        2.24      2.23 o 
   6   7   3       12.40       14.13      3.07 o 
   7   7   3       12.23       23.49      9.92 o 
   8   7   3        7.82       15.34      3.89 o 
   9   7   3        2.80        5.64      2.91 o 
 -15   8   3        2.20        1.73      4.63 o 
 -14   8   3        0.77        5.41      4.13 o 
 -13   8   3        0.03        4.74      4.53 o 
 -12   8   3       25.88       25.00      8.98 o 
 -11   8   3        4.00       24.36     11.71 o 
 -10   8   3        0.42        4.45      3.71 o 
  -9   8   3       17.03       17.10      5.45 o 
  -8   8   3       17.95       17.37      4.05 o 
  -7   8   3       35.84       20.35      6.16 o 
  -6   8   3      333.46      289.08     10.86 o 
  -5   8   3      349.40      327.50     11.05 o 
  -4   8   3      157.29      112.97      6.34 o 
  -3   8   3      859.19      930.46     17.68 o 
  -2   8   3      326.82      348.02      9.69 o 
  -1   8   3      187.25      168.04      8.34 o 
   0   8   3        1.94        1.75      2.09 o 
   1   8   3       49.10       43.55      4.71 o 
   2   8   3        2.48        1.98      3.33 o 
   3   8   3        5.04        9.34      2.61 o 
   4   8   3        0.24        2.87      2.55 o 
   5   8   3        5.06        2.98      1.92 o 
   6   8   3        0.20        3.94      3.51 o 
   7   8   3       19.94       26.03      4.99 o 
   8   8   3        0.74        1.77      8.23 o 
 -14   9   3        0.14        5.59      5.91 o 
 -13   9   3        4.58        5.65      3.69 o 
 -12   9   3       47.38       59.10     23.62 o 
 -11   9   3        1.53       -2.80      2.80 o 
 -10   9   3      146.74      169.62     37.51 o 
  -9   9   3        1.73        1.97      3.55 o 
  -8   9   3        5.80        3.90      3.07 o 
  -7   9   3        9.76        9.54      3.45 o 
  -6   9   3        0.48        0.44      1.95 o 
  -5   9   3        0.04       -0.33      1.05 o 
  -4   9   3       23.01       21.98      3.12 o 
  -3   9   3      751.50      723.38     15.24 o 
  -2   9   3      235.54      211.42      8.34 o 
  -1   9   3        9.05       11.13      4.24 o 
   0   9   3      324.07      319.17     10.90 o 
   1   9   3        1.66       -0.46      2.45 o 
   2   9   3       42.06       33.28      5.18 o 
   3   9   3       35.89       40.55      8.40 o 
   4   9   3        0.91        0.11      1.50 o 
   5   9   3       22.76       17.96      7.49 o 
   6   9   3        3.40       10.83      4.43 o 
   7   9   3        5.49        7.02      7.02 o 
   8   9   3        0.73       10.39      9.17 o 
 -14  10   3        0.81        7.48      5.06 o 
 -13  10   3        1.28        0.71     13.01 o 
 -12  10   3        0.85       -0.10      3.36 o 
 -11  10   3      114.75      118.81     26.90 o 
 -10  10   3        8.41       25.52     11.35 o 
  -9  10   3       35.34       14.93      8.15 o 
  -8  10   3        1.43        6.07      2.08 o 
  -7  10   3        8.12        7.09      3.01 o 
  -6  10   3        0.10        0.35      1.45 o 
  -5  10   3        1.68        2.53      1.75 o 
  -4  10   3      142.07      125.06      6.37 o 
  -3  10   3       25.13       24.64      3.46 o 
  -2  10   3      682.47      699.51     17.63 o 
  -1  10   3      213.97      234.83     11.85 o 
   0  10   3      207.17      222.13     19.89 o 
   1  10   3      197.79      210.42     19.45 o 
   2  10   3       23.34       26.56      9.09 o 
   3  10   3       12.96       12.40      5.93 o 
   4  10   3       13.97       18.90      5.94 o 
   5  10   3       21.62       28.60      6.95 o 
   6  10   3        7.07        6.63      4.30 o 
   7  10   3        0.07       -7.13      7.13 o 
 -14  11   3        0.74        2.24      4.95 o 
 -13  11   3        0.37        2.33      7.49 o 
 -12  11   3       15.92        7.34      5.66 o 
 -11  11   3        0.56       -2.35      3.91 o 
 -10  11   3       31.22       39.89      8.53 o 
  -9  11   3        4.51        4.88      5.23 o 
  -8  11   3       19.57       24.19      7.21 o 
  -7  11   3       44.77       43.34      6.13 o 
  -6  11   3       43.09       40.80      4.99 o 
  -5  11   3       14.50       13.38      2.86 o 
  -4  11   3       17.89       21.43      4.20 o 
  -3  11   3        0.03       -2.54      4.21 o 
  -2  11   3        6.18        4.05      5.13 o 
  -1  11   3        4.74        0.42      4.30 o 
   0  11   3       16.62       28.00      8.62 o 
   1  11   3       33.02       48.93      9.90 o 
   2  11   3       24.29       25.12      7.25 o 
   3  11   3        0.62       -2.39      3.95 o 
   4  11   3        1.06       -0.82      4.72 o 
   5  11   3        5.10        5.41      6.08 o 
   6  11   3        0.09       13.58      5.65 o 
 -13  12   3        3.30       10.84      7.76 o 
 -12  12   3        0.34        1.48      4.86 o 
 -11  12   3        1.58       -1.03      4.07 o 
 -10  12   3        6.83        0.78      3.41 o 
  -9  12   3      104.98      113.50     12.40 o 
  -8  12   3        0.28        3.19      2.32 o 
  -7  12   3      120.56      102.34     12.24 o 
  -6  12   3       26.97       18.96     11.05 o 
  -5  12   3       46.64       54.36     12.93 o 
  -4  12   3       27.08       14.79     11.90 o 
  -3  12   3        4.13        5.66      4.84 o 
  -2  12   3        3.90        7.90      6.41 o 
  -1  12   3        4.71        4.52      7.43 o 
   0  12   3      223.65      188.85     80.43 o 
   1  12   3      132.46      132.04     21.93 o 
   2  12   3        8.74       19.25      5.81 o 
   3  12   3        1.36        8.01      4.96 o 
   4  12   3        0.08        6.17      5.38 o 
   5  12   3        1.25        6.63      6.41 o 
 -13  13   3        6.06       10.56      5.15 o 
 -12  13   3        1.87        0.17     10.66 o 
 -11  13   3        3.52        9.39     11.21 o 
 -10  13   3        4.61       -9.17      9.17 o 
  -9  13   3        4.14       -3.76      3.76 o 
  -8  13   3       14.24        7.13      5.30 o 
  -7  13   3        4.72        4.71      3.34 o 
  -6  13   3        1.48        7.41      4.11 o 
  -5  13   3        1.51        1.88      3.76 o 
  -4  13   3        4.30        3.35      4.10 o 
  -3  13   3        0.91       -3.18      7.71 o 
  -2  13   3       26.21       14.25      7.93 o 
  -1  13   3       35.26       16.77     25.19 o 
   0  13   3       34.12       33.49     36.46 o 
   1  13   3       19.61       36.77     19.42 o 
   2  13   3        3.87        5.01      4.94 o 
   3  13   3       12.95        1.75      5.38 o 
   4  13   3        2.17        2.39      5.42 o 
 -12  14   3        1.74      -11.05     11.05 o 
 -11  14   3        0.43       -3.15      9.06 o 
 -10  14   3        0.03       -8.51      8.51 o 
  -9  14   3        1.65        0.50      5.91 o 
  -8  14   3        6.59        1.77      5.14 o 
  -7  14   3       12.42       15.61      4.41 o 
  -6  14   3        3.13       -2.43      9.64 o 
  -5  14   3       11.01       11.62      8.81 o 
  -4  14   3        0.10       -1.60      3.40 o 
  -3  14   3        9.46        2.95      4.72 o 
  -2  14   3        0.15        4.16      9.03 o 
  -1  14   3        8.70       -4.53      4.53 o 
   0  14   3       32.60       42.55     27.01 o 
   1  14   3       15.09       19.97      9.34 o 
   2  14   3        1.43       -4.51      4.92 o 
  -8  15   3        0.10       10.39      6.74 o 
  -7  15   3        2.23        5.77      4.23 o 
  -6  15   3        0.78        7.34      5.17 o 
  -5  15   3        0.04       -1.22      3.93 o 
  -4  15   3        6.32       -2.59      3.96 o 
  -3  15   3        0.01       -3.55     11.49 o 
  -2  15   3        1.95       -3.88      4.28 o 
  -1  15   3        0.20       -2.62      4.86 o 
   0  15   3        3.74       -6.16     14.50 o 
   1  15   3        3.15        5.21      5.66 o 
  -8  16   3        1.45       33.53     13.31 o 
  -7  16   3        2.72        3.80      6.96 o 
  -6  16   3        1.69       -1.84      4.45 o 
  -5  16   3        1.59        3.08      4.94 o 
  -4  16   3        8.57        9.13      7.27 o 
  -3  16   3        2.11        8.16     14.34 o 
  -2  16   3        1.60       -3.57      5.51 o 
  -1  16   3        0.10       -0.16      8.01 o 
  -1 -16   4        1.09       10.16      5.03 o 
   0 -16   4       16.83       16.89      5.99 o 
   1 -16   4        0.09        3.43      4.81 o 
   2 -16   4        0.04       -3.03      3.03 o 
   3 -16   4        1.80       -0.28      7.13 o 
   4 -16   4        2.78       34.69     15.19 o 
   5 -16   4        0.66       -3.88      4.95 o 
   6 -16   4        1.42        0.99      7.02 o 
   7 -16   4        0.02       -5.30      5.30 o 
  -3 -15   4        0.07       10.31      5.81 o 
  -2 -15   4        0.10       10.54      7.98 o 
  -1 -15   4        0.90        0.50      3.89 o 
   0 -15   4       26.10       26.52      6.57 o 
   1 -15   4        6.11       10.68     10.19 o 
   2 -15   4        2.58        6.15      3.22 o 
   3 -15   4        3.05        2.48      4.26 o 
   4 -15   4        4.70       -0.54      4.27 o 
   5 -15   4        3.30        0.11     15.69 o 
   6 -15   4        2.39       -6.33      6.88 o 
   7 -15   4        8.73       13.46     11.35 o 
   8 -15   4        1.67        2.76      9.81 o 
   9 -15   4        0.09       -1.93      9.94 o 
  -4 -14   4        0.01        1.31      5.72 o 
  -3 -14   4        3.64       -0.24      4.17 o 
  -2 -14   4        0.82       11.10     10.33 o 
  -1 -14   4        0.04       -0.27      3.10 o 
   0 -14   4        0.47       -2.90      2.90 o 
   1 -14   4        0.35       -2.85      2.85 o 
   2 -14   4        8.31        7.80      3.52 o 
   3 -14   4       26.20       25.11      8.13 o 
   4 -14   4        0.03       -4.04      4.04 o 
   5 -14   4        7.29       20.05     12.65 o 
   6 -14   4        0.01       -2.16      5.15 o 
   7 -14   4        2.62        4.07     11.68 o 
   8 -14   4        0.83       13.59      9.30 o 
   9 -14   4        4.98       14.95      9.36 o 
  10 -14   4        0.06       22.82      9.37 o 
  -6 -13   4        2.88        5.24      6.49 o 
  -5 -13   4        0.37        6.93      7.35 o 
  -4 -13   4        0.92       -2.29      4.08 o 
  -3 -13   4        2.72       -3.22      3.22 o 
  -2 -13   4        0.07       72.76     20.16 o 
  -1 -13   4        4.13        7.46      3.27 o 
   0 -13   4        1.10       -1.33      2.78 o 
   1 -13   4        3.89        1.27      6.37 o 
   2 -13   4        5.87        5.30      3.38 o 
   3 -13   4       12.99       10.08      7.10 o 
   4 -13   4        3.65        7.57      5.09 o 
   5 -13   4        3.33        5.93      5.79 o 
   6 -13   4        2.03        4.00      8.20 o 
   7 -13   4        5.57        8.58      9.28 o 
   8 -13   4        5.38        6.78     10.69 o 
   9 -13   4        0.38       15.40      6.56 o 
  10 -13   4        1.31        0.85     10.36 o 
  -7 -12   4       13.94       25.96      8.53 o 
  -6 -12   4        6.64        7.09      5.20 o 
  -5 -12   4       16.92       11.37     11.21 o 
  -4 -12   4        0.56        2.56      6.49 o 
  -3 -12   4       46.79       55.65      9.16 o 
  -2 -12   4        0.89       -0.80      2.99 o 
  -1 -12   4        2.06       -0.90      4.68 o 
   0 -12   4        0.71        3.17      2.89 o 
   1 -12   4        3.71        4.77      2.92 o 
   2 -12   4        6.68       13.92      3.72 o 
   3 -12   4       30.91       35.30      6.95 o 
   4 -12   4      110.10       80.90     31.71 o 
   5 -12   4        3.14        4.59     10.36 o 
   6 -12   4       92.00      102.90     18.87 o 
   7 -12   4        1.14        0.13     19.42 o 
   8 -12   4        1.24        5.02      5.14 o 
   9 -12   4        7.41       46.24     17.01 o 
  10 -12   4        0.38       28.06     15.80 o 
  11 -12   4        0.55        0.18      6.41 o 
  -8 -11   4        0.77       -3.92      6.02 o 
  -7 -11   4        0.43       11.04      5.47 o 
  -6 -11   4       11.81       11.07      5.60 o 
  -5 -11   4        0.12        5.10      9.03 o 
  -4 -11   4        9.17       11.89      9.45 o 
  -3 -11   4        3.07        4.50      3.82 o 
  -2 -11   4        5.26        3.01      9.42 o 
  -1 -11   4        9.63       19.89     12.60 o 
   0 -11   4        0.85        0.78      2.23 o 
   1 -11   4        9.31        5.51      3.90 o 
   2 -11   4       14.57       19.85      5.06 o 
   3 -11   4       23.46       18.21      4.49 o 
   4 -11   4      201.88      220.90     13.18 o 
   5 -11   4       85.22       90.82     17.27 o 
   6 -11   4       20.92       22.49      7.50 o 
   7 -11   4       16.53       12.27      5.28 o 
   8 -11   4        7.37        2.87      4.94 o 
   9 -11   4       21.60       29.47      8.83 o 
  10 -11   4        0.62        0.50      4.21 o 
  11 -11   4        2.09        5.94      5.28 o 
  12 -11   4       10.32       21.38      7.79 o 
  -9 -10   4        2.33       12.82      5.80 o 
  -8 -10   4        0.01       -4.20      4.20 o 
  -7 -10   4        2.73       -2.69      3.69 o 
  -6 -10   4       14.63       17.43      6.00 o 
  -5 -10   4       14.50        7.60      5.45 o 
  -4 -10   4        0.63        2.15      4.55 o 
  -3 -10   4        1.97        3.93      2.81 o 
  -2 -10   4       37.33       37.01      8.89 o 
  -1 -10   4       28.94       37.45      7.08 o 
   0 -10   4        0.00        0.98      1.90 o 
   1 -10   4        3.64        3.71      2.57 o 
   2 -10   4       51.00       52.32      7.50 o 
   3 -10   4      355.77      376.31     31.50 o 
   4 -10   4        5.68        4.44      6.18 o 
   5 -10   4      287.79      299.88     23.01 o 
   6 -10   4      348.72      334.64     22.93 o 
   7 -10   4       48.15       44.80      9.93 o 
   8 -10   4        0.90       -0.11      6.68 o 
   9 -10   4        0.33        3.68      4.81 o 
  10 -10   4        7.27        9.53      5.15 o 
  11 -10   4       10.82       13.31      5.50 o 
  12 -10   4        0.90       -4.33      5.83 o 
 -10  -9   4        1.84        3.59      4.53 o 
  -9  -9   4        0.13       -2.04      4.42 o 
  -8  -9   4        3.73       -0.99      4.03 o 
  -7  -9   4        5.85        7.26      3.67 o 
  -6  -9   4       44.89       47.14      9.52 o 
  -5  -9   4        3.34        9.53      8.82 o 
  -4  -9   4       14.33        9.54      7.11 o 
  -3  -9   4      314.21      291.45     17.10 o 
  -2  -9   4        0.01       -1.64      1.75 o 
  -1  -9   4      190.31      218.22     13.74 o 
   0  -9   4      159.48      187.55     24.83 o 
   1  -9   4       29.91       21.59      4.95 o 
   2  -9   4      168.65      186.77     11.34 o 
   3  -9   4      219.50      218.27     11.44 o 
   4  -9   4        4.91        8.19      3.98 o 
   5  -9   4        1.20        3.33      3.68 o 
   6  -9   4      374.04      374.80     23.49 o 
   7  -9   4       41.63       35.92      4.88 o 
   8  -9   4        0.12       12.93     12.65 o 
   9  -9   4        5.90       12.22      3.64 o 
  10  -9   4        1.87        2.63      2.64 o 
  11  -9   4        0.17       -0.52      3.38 o 
  12  -9   4        9.05       10.80      3.46 o 
 -10  -8   4        0.17        1.38      3.92 o 
  -9  -8   4        0.70        3.76      4.75 o 
  -8  -8   4        1.69        4.22      4.25 o 
  -7  -8   4       24.54       29.05      8.56 o 
  -6  -8   4       10.27       56.07     18.52 o 
  -5  -8   4       32.35       21.08     10.26 o 
  -4  -8   4       13.52       10.84      5.27 o 
  -3  -8   4      176.42      171.18     12.25 o 
  -2  -8   4       67.19       56.10      8.04 o 
  -1  -8   4       53.92       55.80      7.53 o 
   0  -8   4      388.72      425.08     17.58 o 
   1  -8   4        4.14        8.48      6.45 o 
   2  -8   4        0.05       -1.10      1.82 o 
   3  -8   4        4.10        7.53      2.13 o 
   4  -8   4       45.20       45.14      4.76 o 
   5  -8   4        2.15        2.30      1.26 o 
   6  -8   4       12.74        9.00      3.93 o 
   7  -8   4      126.15      113.30      7.38 o 
   8  -8   4      161.52      146.82     14.06 o 
   9  -8   4        9.01        2.02      2.90 o 
  10  -8   4        9.17        3.77      4.54 o 
  11  -8   4        4.41        2.42      3.06 o 
  12  -8   4        0.70       -1.29      4.64 o 
 -10  -7   4        0.24       -3.04      3.04 o 
  -9  -7   4       55.05       62.19     14.06 o 
  -8  -7   4       19.95       27.03      6.95 o 
  -7  -7   4       22.73       39.32     24.59 o 
  -6  -7   4       12.48       14.57      5.29 o 
  -5  -7   4       19.24       16.51     11.43 o 
  -4  -7   4       54.27       58.40      8.20 o 
  -3  -7   4        1.35        3.32      1.81 o 
  -2  -7   4      107.99      127.59      9.26 o 
  -1  -7   4      555.28      598.10     20.41 o 
   0  -7   4       97.94      101.76      8.08 o 
   1  -7   4       59.58       57.81      5.24 o 
   2  -7   4        0.12        2.61      1.36 o 
   3  -7   4        6.72        4.62      0.98 o 
   4  -7   4       98.84      115.86      4.38 o 
   5  -7   4       42.74       36.94      4.41 o 
   6  -7   4       77.24       74.21      5.40 o 
   7  -7   4        0.03        0.80      1.57 o 
   8  -7   4       15.49       15.20      3.13 o 
   9  -7   4       15.59       22.34      4.15 o 
  10  -7   4       10.76        0.95      5.61 o 
  11  -7   4       33.10       24.32      7.04 o 
  12  -7   4        1.97       15.08     10.39 o 
  13  -7   4        1.12       16.02     11.66 o 
 -11  -6   4        7.71       -8.51      8.51 o 
 -10  -6   4        0.17        6.62      4.56 o 
  -9  -6   4        5.97       -0.21      3.64 o 
  -8  -6   4        9.93       14.02     10.00 o 
  -7  -6   4       14.76       16.73      4.45 o 
  -6  -6   4       14.92       16.19      5.94 o 
  -5  -6   4       49.54       57.31      8.82 o 
  -4  -6   4      112.23       91.46     13.98 o 
  -3  -6   4        8.20        3.71      4.14 o 
  -2  -6   4       78.87       94.18      8.54 o 
  -1  -6   4        2.05        0.82      1.30 o 
   0  -6   4      354.48      389.89     13.40 o 
   1  -6   4      536.22      531.13      8.86 o 
   2  -6   4       42.19       46.40      2.40 o 
   3  -6   4      233.12      273.36      6.50 o 
   4  -6   4        0.75        0.27      1.09 o 
   5  -6   4       59.86       52.26      4.04 o 
   6  -6   4        3.55        6.32      1.82 o 
   7  -6   4        0.07        2.52      1.65 o 
   8  -6   4        0.04        0.14      1.51 o 
   9  -6   4       19.52       25.40      4.39 o 
  10  -6   4        1.84        3.50      2.29 o 
  11  -6   4       12.47        5.59      4.17 o 
  12  -6   4        0.20        2.18      2.32 o 
  13  -6   4        4.91        2.92      5.28 o 
 -12  -5   4        0.12       11.27     16.24 o 
 -11  -5   4        9.16        9.12     10.44 o 
 -10  -5   4        0.20        2.00      3.34 o 
  -9  -5   4        2.53        1.90      3.98 o 
  -8  -5   4        8.48       12.49      2.29 o 
  -7  -5   4       89.13       95.96      5.17 o 
  -6  -5   4       72.39       69.42      4.43 o 
  -5  -5   4        8.85       14.31      2.20 o 
  -4  -5   4       17.83       19.85      2.56 o 
  -3  -5   4       63.44       52.00      3.45 o 
  -2  -5   4      917.31      965.41     24.73 o 
  -1  -5   4       11.54       14.89      3.98 o 
   0  -5   4      279.76      288.87     11.21 o 
   1  -5   4       11.39       20.71      1.56 o 
   2  -5   4      432.28      421.46      7.84 o 
   3  -5   4      122.64      138.45      4.31 o 
   4  -5   4       66.84       80.53      3.27 o 
   5  -5   4      101.79      104.24      5.66 o 
   6  -5   4        0.08        1.56      1.61 o 
   7  -5   4        2.85        1.25      1.54 o 
   8  -5   4        0.00       -0.78      1.83 o 
   9  -5   4       14.74       18.88      3.67 o 
  10  -5   4       65.92       68.92     12.52 o 
  11  -5   4        0.97       -0.35      1.76 o 
  12  -5   4        1.10       -1.02      2.72 o 
  13  -5   4        0.01        2.48      4.27 o 
 -13  -4   4        2.81       15.14     16.35 o 
 -12  -4   4       14.03       46.07     18.34 o 
 -11  -4   4        9.69       10.32      3.87 o 
 -10  -4   4       35.74       39.72      5.61 o 
  -9  -4   4       10.54       17.52      3.20 o 
  -8  -4   4        0.01        0.82      0.97 o 
  -7  -4   4        0.97        1.29      1.57 o 
  -6  -4   4       53.29       57.84      3.95 o 
  -5  -4   4      199.53      186.11      7.10 o 
  -4  -4   4       11.84        7.41      1.76 o 
  -3  -4   4      183.53      168.63      6.51 o 
  -2  -4   4       44.59       63.04      3.20 o 
  -1  -4   4     1409.12     1516.14     18.53 o 
   0  -4   4       17.13       17.60      1.60 o 
   1  -4   4     1018.98     1047.41     14.03 o 
   2  -4   4     1467.70     1516.57     19.10 o 
   3  -4   4      255.41      234.33      9.37 o 
   4  -4   4        8.67        8.03      1.28 o 
   5  -4   4      148.16      137.26      6.51 o 
   6  -4   4       95.12       92.11      6.57 o 
   7  -4   4       13.70       21.18      3.54 o 
   8  -4   4       18.36       18.41      3.83 o 
   9  -4   4        3.92        7.79      2.87 o 
  10  -4   4       32.10       30.84      4.91 o 
  11  -4   4        1.25        2.85      2.75 o 
  12  -4   4       13.85       16.24      3.71 o 
  13  -4   4        0.20        1.15      3.35 o 
 -13  -3   4        7.62       -1.04      9.67 o 
 -12  -3   4        3.59        1.69      3.26 o 
 -11  -3   4       45.12       57.94     10.55 o 
 -10  -3   4       17.49       19.69      3.61 o 
  -9  -3   4       30.55       40.20      4.86 o 
  -8  -3   4       90.94       84.94      7.42 o 
  -7  -3   4      130.22      121.85      6.96 o 
  -6  -3   4      677.97      660.89     15.13 o 
  -5  -3   4     5707.05     5329.46     60.57 o 
  -4  -3   4      640.87      548.03     12.64 o 
  -3  -3   4      584.14      622.69     13.16 o 
  -2  -3   4     1952.20     1992.82     47.23 o 
  -1  -3   4      841.56      816.14     11.14 o 
   0  -3   4     1391.35     1350.33     16.33 o 
   1  -3   4     1641.62     1667.88     19.66 o 
   2  -3   4     6567.19     6980.50     67.85 o 
   3  -3   4     7069.49     7767.20     75.56 o 
   4  -3   4      743.02      681.60     14.76 o 
   5  -3   4       19.03       17.83      2.87 o 
   6  -3   4        3.79        3.69      1.74 o 
   7  -3   4        6.66       12.66      4.95 o 
   8  -3   4      113.04      113.20      7.58 o 
   9  -3   4        1.53        2.67      2.14 o 
  10  -3   4        0.27        4.16      3.44 o 
  11  -3   4        6.18        7.72      2.88 o 
  12  -3   4       15.80       12.75      4.98 o 
 -14  -2   4        0.77       -0.49      3.02 o 
 -13  -2   4        3.66        7.23      3.74 o 
 -12  -2   4       11.96       13.12      8.56 o 
 -11  -2   4       20.96       25.77      5.81 o 
 -10  -2   4        4.42       23.75     16.30 o 
  -9  -2   4       33.75       30.67      4.12 o 
  -8  -2   4       20.98       20.79      3.34 o 
  -7  -2   4        3.11        3.03      2.85 o 
  -6  -2   4     3278.67     3311.20     39.17 o 
  -5  -2   4       94.58      109.11      6.31 o 
  -4  -2   4       94.44      112.95      5.22 o 
  -3  -2   4      134.97      136.55      5.57 o 
  -2  -2   4     4533.88     4783.23     48.61 o 
  -1  -2   4      241.14      243.56      4.86 o 
   0  -2   4     1116.81      929.76     42.38 o 
   1  -2   4      129.05      144.61      3.92 o 
   2  -2   4      695.37      719.51     10.82 o 
   3  -2   4     1525.58     1527.65     19.17 o 
   4  -2   4        1.98        2.39      0.71 o 
   5  -2   4       91.82      100.13      5.82 o 
   6  -2   4        7.54       10.34      2.48 o 
   7  -2   4        0.55        2.81      1.78 o 
   8  -2   4        8.69        4.02      5.20 o 
   9  -2   4        3.42        3.90      2.16 o 
  10  -2   4        1.07       -0.96      2.20 o 
  11  -2   4        0.44       -1.26      2.34 o 
  12  -2   4        3.43        2.08      2.80 o 
 -14  -1   4        2.67       13.78      5.01 o 
 -13  -1   4        5.49        3.56      3.51 o 
 -12  -1   4       40.32       43.50      7.71 o 
 -11  -1   4       25.76       30.01      7.40 o 
 -10  -1   4        1.97        1.32      3.53 o 
  -9  -1   4        7.08        3.66      3.04 o 
  -8  -1   4       48.18       56.26      4.99 o 
  -7  -1   4      252.13      231.09      6.94 o 
  -6  -1   4      243.03      252.00      7.04 o 
  -5  -1   4       91.70       89.35      5.04 o 
  -4  -1   4       79.86       68.53      9.47 o 
  -3  -1   4     5034.89     5573.88    206.47 o 
  -2  -1   4     2299.01     2360.86     32.82 o 
  -1  -1   4       12.78       10.50      1.71 o 
   0  -1   4     5072.13     5127.91     58.64 o 
   1  -1   4      225.37      207.72      6.96 o 
   2  -1   4     1509.14     1540.33     25.13 o 
   3  -1   4      134.99      123.54      4.33 o 
   4  -1   4      347.80      371.23      8.44 o 
   5  -1   4       55.28       53.02      4.70 o 
   6  -1   4       66.53       62.95      5.57 o 
   7  -1   4       24.08       26.62      4.04 o 
   8  -1   4        1.75        2.77      2.17 o 
   9  -1   4        0.95        3.84      2.48 o 
  10  -1   4        8.33        6.99      2.60 o 
  11  -1   4        3.99        5.89      3.06 o 
  12  -1   4        0.23        4.27      3.56 o 
 -14   0   4        1.50       -5.79      7.93 o 
 -13   0   4        5.93        1.43      2.74 o 
 -12   0   4       32.06       37.21      7.70 o 
 -11   0   4       52.61       52.60     11.08 o 
 -10   0   4       62.38       67.05      6.51 o 
  -9   0   4       80.09       69.78      5.15 o 
  -8   0   4       57.56       45.56      4.37 o 
  -7   0   4        1.41        5.98      1.39 o 
  -6   0   4     2186.93     2470.83     30.04 o 
  -5   0   4      129.52      124.69      5.29 o 
  -4   0   4     1918.09     1852.88     36.20 o 
  -3   0   4      818.77      813.58     14.98 o 
  -2   0   4     6971.97     7299.57     70.56 o 
  -1   0   4      188.64      185.51      4.52 o 
   0   0   4     1720.29     1683.34     19.44 o 
   1   0   4      449.23      492.21      8.50 o 
   2   0   4      485.39      441.92      8.49 o 
   3   0   4     2259.21     2298.99     27.41 o 
   4   0   4      158.46      181.03      5.70 o 
   5   0   4      266.38      255.82      6.89 o 
   6   0   4      353.35      329.80     11.02 o 
   7   0   4       75.71       75.78      7.01 o 
   8   0   4       10.79        9.22      3.12 o 
   9   0   4       15.26       20.07      4.47 o 
  10   0   4        1.71        3.01      2.40 o 
  11   0   4        0.18        0.18      2.63 o 
  12   0   4        0.68       -1.76      3.40 o 
 -15   1   4        1.28       15.38      4.42 o 
 -14   1   4        0.51        2.24      7.76 o 
 -13   1   4        0.27       -2.06      2.06 o 
 -12   1   4        2.87       -1.77      2.84 o 
 -11   1   4        7.76       10.65      4.48 o 
 -10   1   4        3.23        0.93      5.99 o 
  -9   1   4       13.06       15.46      2.80 o 
  -8   1   4        0.97        1.24      1.19 o 
  -7   1   4        3.40        5.24      1.64 o 
  -6   1   4     2323.47     2564.20     30.48 o 
  -5   1   4       92.04      119.67      5.57 o 
  -4   1   4      179.33      162.09      6.21 o 
  -3   1   4     1624.70     1683.52     24.95 o 
  -2   1   4     2163.09     2290.07     38.15 o 
  -1   1   4     6499.54     5683.01    107.47 o 
   0   1   4     1467.38     1599.63     18.90 o 
   1   1   4     2128.02     2466.75     27.50 o 
   2   1   4      195.91      198.71      5.52 o 
   3   1   4      279.14      275.43      7.16 o 
   4   1   4      412.79      354.33      8.64 o 
   5   1   4      239.66      225.37      6.85 o 
   6   1   4        6.07        7.94      3.77 o 
   7   1   4       13.45       12.07      3.42 o 
   8   1   4      179.92      160.59      9.39 o 
   9   1   4        9.38        6.17      3.37 o 
  10   1   4        1.71       -1.96      2.38 o 
  11   1   4        2.13       11.10      7.84 o 
  12   1   4       11.72       10.74      3.50 o 
 -15   2   4        1.18        9.54      3.54 o 
 -14   2   4        1.92        6.58      6.33 o 
 -13   2   4        0.12        2.87      2.99 o 
 -12   2   4        9.87        8.69      6.88 o 
 -11   2   4        3.13        7.23      3.47 o 
 -10   2   4       37.70       44.09     10.86 o 
  -9   2   4        6.96        9.65      2.25 o 
  -8   2   4        0.09        0.38      1.07 o 
  -7   2   4       27.87       33.25      2.34 o 
  -6   2   4        2.21        3.51      1.49 o 
  -5   2   4     1304.98     1480.24     24.36 o 
  -4   2   4        2.81        3.84      1.49 o 
  -3   2   4     1081.16     1081.24     14.60 o 
  -2   2   4       33.82       40.08      2.87 o 
  -1   2   4      198.52      183.41      6.71 o 
   0   2   4      171.52      180.04      5.37 o 
   1   2   4      145.49      175.94      4.85 o 
   2   2   4       19.79       11.30      1.68 o 
   3   2   4        2.74        3.30      1.20 o 
   4   2   4        1.06        1.04      1.01 o 
   5   2   4        9.57       10.08      1.81 o 
   6   2   4      118.17      103.51      6.62 o 
   7   2   4      509.13      500.96     17.25 o 
   8   2   4      162.08      161.78      9.75 o 
   9   2   4       21.12       18.69      4.68 o 
  10   2   4       37.96       38.41      6.09 o 
  11   2   4        3.53        6.32      5.00 o 
 -15   3   4        9.15        2.11      4.78 o 
 -14   3   4        0.30       -2.26      7.29 o 
 -13   3   4        5.81       11.98      4.72 o 
 -12   3   4        3.07        4.56      3.20 o 
 -11   3   4       23.57       22.94      5.40 o 
 -10   3   4       13.64        9.48      3.64 o 
  -9   3   4      110.14      108.50      6.46 o 
  -8   3   4       42.40       41.45      3.11 o 
  -7   3   4      542.08      557.96     11.23 o 
  -6   3   4      156.20      183.13      5.92 o 
  -5   3   4        2.64        5.35      2.07 o 
  -4   3   4      131.43      119.99      5.23 o 
  -3   3   4      454.40      421.76      9.64 o 
  -2   3   4       55.72       48.06      2.55 o 
  -1   3   4     2940.92     2833.16     34.65 o 
   0   3   4       25.75       33.47      2.78 o 
   1   3   4     3675.02     4202.11     49.91 o 
   2   3   4      315.34      317.31      7.67 o 
   3   3   4       12.50       12.18      1.82 o 
   4   3   4      202.57      193.78      6.54 o 
   5   3   4        2.26        0.39      1.42 o 
   6   3   4       57.04       52.43     12.07 o 
   7   3   4       49.04       55.47      6.82 o 
   8   3   4        1.23        8.36      4.47 o 
   9   3   4      237.06      224.80     12.59 o 
  10   3   4        0.01        2.45      3.29 o 
  11   3   4       13.06       18.45      4.72 o 
 -15   4   4       11.24        9.15      4.51 o 
 -14   4   4        0.96       21.54     12.37 o 
 -13   4   4        2.84        0.78      3.01 o 
 -12   4   4        3.59        3.02      3.14 o 
 -11   4   4        5.51        5.16      3.22 o 
 -10   4   4        6.79        4.53      4.01 o 
  -9   4   4      115.91       92.75     10.11 o 
  -8   4   4      303.25      307.58      8.68 o 
  -7   4   4        2.39        1.37      1.93 o 
  -6   4   4      183.53      223.28     13.95 o 
  -5   4   4      888.27      901.38     18.65 o 
  -4   4   4        9.20       13.10      2.21 o 
  -3   4   4      474.48      493.77     10.90 o 
  -2   4   4      846.34      871.32     33.80 o 
  -1   4   4      486.89      445.91     10.10 o 
   0   4   4     3661.43     3909.15     47.08 o 
   1   4   4      193.37      205.73      7.03 o 
   2   4   4     1374.23     1495.08     24.19 o 
   3   4   4        4.38        6.81      1.64 o 
   4   4   4       34.55       46.52      4.50 o 
   5   4   4       12.85       18.98      4.46 o 
   6   4   4       36.86       49.66      6.28 o 
   7   4   4        0.11        0.64      3.29 o 
   8   4   4       10.44        7.30      3.07 o 
   9   4   4       18.34       30.50      5.82 o 
  10   4   4       12.59       13.81      3.59 o 
 -15   5   4        0.61       -1.73      3.77 o 
 -14   5   4       58.10       66.80     10.37 o 
 -13   5   4        6.67       12.57      4.98 o 
 -12   5   4       22.12       28.92     11.68 o 
 -11   5   4       10.62       12.83      4.50 o 
 -10   5   4       16.46       19.07      5.00 o 
  -9   5   4      162.71      172.96     10.59 o 
  -8   5   4       44.09       51.07      4.55 o 
  -7   5   4       59.04       65.18      7.09 o 
  -6   5   4      166.95      170.31     10.90 o 
  -5   5   4       28.12       34.07      3.90 o 
  -4   5   4      876.87      885.44     17.68 o 
  -3   5   4      118.23      132.71      5.57 o 
  -2   5   4       19.24       14.18      1.88 o 
  -1   5   4       52.67       49.24     10.15 o 
   0   5   4       10.71       12.73      2.21 o 
   1   5   4       89.40      106.59      5.07 o 
   2   5   4       54.75       49.39      4.26 o 
   3   5   4      116.59      123.42      6.16 o 
   4   5   4        5.27        4.05      1.62 o 
   5   5   4       70.92       59.34      5.48 o 
   6   5   4       12.35       13.99      3.98 o 
   7   5   4        7.19       10.69      3.28 o 
   8   5   4        1.12        3.48      3.95 o 
   9   5   4       51.96       55.78      7.93 o 
  10   5   4       12.85       11.69      3.96 o 
 -15   6   4       53.79       62.16     11.55 o 
 -14   6   4        0.23        0.17      3.31 o 
 -13   6   4       11.97       13.88      4.89 o 
 -12   6   4        4.48        4.01      3.30 o 
 -11   6   4       65.13       50.60      9.27 o 
 -10   6   4       28.87       41.31      9.03 o 
  -9   6   4      161.66      154.57      8.97 o 
  -8   6   4       11.13        8.34      2.07 o 
  -7   6   4       46.90       47.73      7.40 o 
  -6   6   4      700.54      708.33     17.57 o 
  -5   6   4      606.58      664.02     15.86 o 
  -4   6   4       75.05       97.79      5.26 o 
  -3   6   4      238.60      237.09      7.31 o 
  -2   6   4       88.59      111.70      4.80 o 
  -1   6   4      695.01      752.13     16.89 o 
   0   6   4       21.81       20.37      4.07 o 
   1   6   4        0.89        3.79      1.27 o 
   2   6   4       53.37       51.38      4.76 o 
   3   6   4       17.38       15.20      2.73 o 
   4   6   4        9.68        9.81      2.49 o 
   5   6   4        9.58        5.84      2.29 o 
   6   6   4        0.46       -0.66      4.15 o 
   7   6   4        0.61        5.17      2.45 o 
   8   6   4       23.81       27.75      5.49 o 
   9   6   4       17.92       16.39      4.17 o 
 -15   7   4       13.81       14.29      9.72 o 
 -14   7   4        3.23        6.37      3.99 o 
 -13   7   4        0.60        2.49      3.35 o 
 -12   7   4       52.50       48.05      9.07 o 
 -11   7   4       20.13       20.80      6.30 o 
 -10   7   4       19.29       12.84      4.96 o 
  -9   7   4      187.33      191.92     10.09 o 
  -8   7   4        2.10        2.65      1.64 o 
  -7   7   4      308.20      303.73     11.86 o 
  -6   7   4      433.18      437.48     13.45 o 
  -5   7   4       13.49       13.69      2.51 o 
  -4   7   4      169.29      198.93      7.43 o 
  -3   7   4       17.67       14.16      2.38 o 
  -2   7   4       22.02       30.38      3.02 o 
  -1   7   4       26.50       21.43      4.39 o 
   0   7   4      190.71      193.87     11.93 o 
   1   7   4      169.32      186.01      7.58 o 
   2   7   4      143.03      143.00      7.02 o 
   3   7   4       60.25       62.76      5.64 o 
   4   7   4       33.96       38.61      5.69 o 
   5   7   4        1.36        3.01      2.23 o 
   6   7   4        4.26        1.57      1.98 o 
   7   7   4        3.16       -1.11      2.56 o 
   8   7   4        0.11        1.19      2.11 o 
   9   7   4        4.52        9.52      3.71 o 
 -15   8   4        2.13        4.51      7.24 o 
 -14   8   4        2.46       22.21     11.88 o 
 -13   8   4        2.46        5.37      3.96 o 
 -12   8   4       15.66       39.72     14.58 o 
 -11   8   4        1.46        0.12      2.79 o 
 -10   8   4       44.07       48.35      9.08 o 
  -9   8   4      242.49      265.81     12.31 o 
  -8   8   4        0.03        0.94      1.40 o 
  -7   8   4       25.08       23.91      4.09 o 
  -6   8   4        0.87        0.65      1.35 o 
  -5   8   4       44.37       31.38      3.84 o 
  -4   8   4       58.71       58.88      4.76 o 
  -3   8   4        0.10        2.08      1.68 o 
  -2   8   4       40.66       38.50      5.88 o 
  -1   8   4      131.47      132.27     13.18 o 
   0   8   4       11.84       11.75      2.49 o 
   1   8   4       90.70       72.58      5.24 o 
   2   8   4        1.95        2.84      1.41 o 
   3   8   4       12.25       14.05      2.90 o 
   4   8   4        5.82        7.12      3.97 o 
   5   8   4        3.20        1.01      2.18 o 
   6   8   4        0.00        7.11      2.27 o 
   7   8   4        1.14        6.47      5.00 o 
   8   8   4        3.34       -3.65      7.24 o 
 -15   9   4        5.75       11.88      6.68 o 
 -14   9   4        2.86       -1.07      9.00 o 
 -13   9   4        9.23        6.20      5.28 o 
 -12   9   4       15.45        0.82      6.49 o 
 -11   9   4      108.72      118.22     21.38 o 
 -10   9   4      186.08      185.00     27.65 o 
  -9   9   4       51.94       47.19      5.87 o 
  -8   9   4       37.51       47.45      7.97 o 
  -7   9   4        0.15        4.26      1.86 o 
  -6   9   4        2.26        1.48      2.81 o 
  -5   9   4        2.22       -0.52      1.21 o 
  -4   9   4       53.80       50.80      4.50 o 
  -3   9   4      177.18      145.79      7.20 o 
  -2   9   4      234.22      234.79     13.84 o 
  -1   9   4       11.23       11.91      5.93 o 
   0   9   4      414.23      405.72     12.78 o 
   1   9   4       42.16       52.53      5.40 o 
   2   9   4       16.96       11.70      2.81 o 
   3   9   4       89.66       89.55      6.53 o 
   4   9   4        0.24       -1.27      1.69 o 
   5   9   4       13.89       21.58      6.52 o 
   6   9   4        2.87        5.21      6.33 o 
   7   9   4        5.58        1.16      7.29 o 
 -14  10   4        1.94       -1.61      6.38 o 
 -13  10   4       14.18       10.68      4.85 o 
 -12  10   4        2.50        8.32      5.58 o 
 -11  10   4       10.21        4.12      4.01 o 
 -10  10   4       12.83       18.14      5.32 o 
  -9  10   4       20.00       23.52      4.69 o 
  -8  10   4       31.51       36.31      5.37 o 
  -7  10   4        9.95        5.42      2.15 o 
  -6  10   4        7.20       12.04      2.78 o 
  -5  10   4        0.33        3.52      6.71 o 
  -4  10   4      510.26      474.52     14.03 o 
  -3  10   4       92.48       73.71     15.71 o 
  -2  10   4     1091.77     1049.51     27.62 o 
  -1  10   4      172.60      163.80     14.20 o 
   0  10   4       27.43       32.55      6.63 o 
   1  10   4      558.93      536.55     25.91 o 
   2  10   4        1.57        2.37      3.50 o 
   3  10   4        4.82        3.13      4.54 o 
   4  10   4        0.31       -5.73      7.10 o 
   5  10   4       17.77       13.70      6.88 o 
   6  10   4       19.56       12.05      5.33 o 
 -14  11   4        0.48        4.24      6.93 o 
 -13  11   4        2.07       -0.57      3.95 o 
 -12  11   4        0.71        1.26      3.74 o 
 -11  11   4       12.69       15.31      5.10 o 
 -10  11   4       88.61       85.16     21.63 o 
  -9  11   4        8.80       17.08      4.86 o 
  -8  11   4       35.91       40.15      5.99 o 
  -7  11   4        5.82        9.04      2.40 o 
  -6  11   4        3.93        7.74      2.40 o 
  -5  11   4       10.05        4.69      2.31 o 
  -4  11   4       12.64       20.83      4.32 o 
  -3  11   4       60.81       69.12     12.10 o 
  -2  11   4        6.17       -3.42      8.78 o 
  -1  11   4       10.65        7.39      5.28 o 
   0  11   4        0.67       -0.67      4.26 o 
   1  11   4      147.36      124.07     14.63 o 
   2  11   4        0.44        0.17      5.19 o 
   3  11   4       10.97       10.12     17.01 o 
   4  11   4        6.61        3.41      5.55 o 
   5  11   4        6.20       24.08      6.91 o 
   6  11   4        1.14       15.19      6.57 o 
 -13  12   4        1.48        5.50      4.32 o 
 -12  12   4        0.28        8.15      6.02 o 
 -11  12   4        0.31        3.89      4.23 o 
 -10  12   4        2.05        3.33      7.54 o 
  -9  12   4       39.44       31.99      7.14 o 
  -8  12   4        2.24       -1.63      2.19 o 
  -7  12   4       10.66       10.59      2.93 o 
  -6  12   4        2.30        7.88      5.17 o 
  -5  12   4        8.50       17.76      5.77 o 
  -4  12   4       35.74       38.63      9.19 o 
  -3  12   4       10.93        0.28      9.23 o 
  -2  12   4        0.16        6.76      6.82 o 
  -1  12   4        0.59       -3.90      3.90 o 
   0  12   4        8.69       11.65      5.74 o 
   1  12   4       33.96       24.76      7.23 o 
   2  12   4       10.19       23.94      6.74 o 
   3  12   4        0.38       -6.02      8.62 o 
   4  12   4        2.88        7.19      6.25 o 
 -13  13   4        0.08       -1.01      4.14 o 
 -12  13   4        0.04        0.48      4.17 o 
 -11  13   4       14.35       22.71      6.65 o 
 -10  13   4        7.58       27.23     12.10 o 
  -8  13   4        5.89        0.95      3.62 o 
  -7  13   4       21.50       16.58      8.42 o 
  -6  13   4        9.28        4.36      5.44 o 
  -5  13   4       16.79        8.92      5.24 o 
  -4  13   4        6.87        4.60      4.41 o 
  -3  13   4       31.19       22.88     22.62 o 
  -2  13   4        7.84        7.44      5.95 o 
  -1  13   4       82.31       59.38     19.06 o 
   0  13   4        0.73        3.35      7.96 o 
   1  13   4       29.12       37.85      8.84 o 
   2  13   4        2.29        4.32      7.37 o 
   3  13   4        0.42       -3.64      3.64 o 
 -12  14   4        0.81       -4.75     10.77 o 
  -8  14   4        2.14        7.51      5.22 o 
  -7  14   4        2.16        6.45     10.08 o 
  -6  14   4       12.09        2.99      4.47 o 
  -5  14   4        1.68        1.86      5.36 o 
  -4  14   4        3.83       -1.79      3.88 o 
  -3  14   4        0.02       -2.56      8.37 o 
  -2  14   4        0.52        5.91     19.28 o 
  -1  14   4        0.60        4.41      6.77 o 
   0  14   4        0.01        2.12      5.06 o 
   1  14   4        1.24       -6.77      6.77 o 
   2  14   4       16.73       22.88     11.05 o 
  -8  15   4        3.35        1.04      4.47 o 
  -7  15   4        3.16        3.79      4.53 o 
  -6  15   4       10.31        0.12      9.92 o 
  -5  15   4        0.49        4.07      7.29 o 
  -4  15   4        0.30       -4.01      4.01 o 
  -3  15   4        2.20        1.49      4.12 o 
  -2  15   4        0.45        3.76      4.63 o 
  -1  15   4        0.98       -6.44      6.44 o 
   0  15   4        1.67        1.96      6.46 o 
  -8  16   4        0.50       13.09     10.77 o 
  -7  16   4        2.00       59.06     24.09 o 
  -6  16   4        4.07        1.66     10.41 o 
  -5  16   4        0.25        1.11      5.47 o 
  -4  16   4        0.01       32.32     31.76 o 
  -3  16   4       15.86       37.79     26.24 o 
  -2  16   4        0.10       -1.07     11.77 o 
   0 -16   5        1.00        9.12      6.77 o 
   1 -16   5        0.13        2.62      3.69 o 
   2 -16   5        0.68        2.34      3.36 o 
   3 -16   5        0.52       -8.62      8.62 o 
   4 -16   5        3.96       14.65      7.77 o 
   5 -16   5        1.50       24.47     13.81 o 
   6 -16   5        0.88        6.52     13.15 o 
  -3 -15   5        1.48        5.32      4.50 o 
  -2 -15   5        2.34       19.22     12.98 o 
  -1 -15   5        0.33       -0.07      5.30 o 
   0 -15   5        5.60        7.12      3.80 o 
   1 -15   5        0.84        6.70      3.59 o 
   2 -15   5        9.19       12.81      7.68 o 
   3 -15   5        5.17        4.81      6.99 o 
   4 -15   5        1.58        3.81     10.19 o 
   5 -15   5        1.17        1.90      4.84 o 
   6 -15   5        0.21       -8.83     11.16 o 
   7 -15   5        0.56       -3.26      6.61 o 
   8 -15   5        2.71      -12.21     12.21 o 
  -4 -14   5        3.44       19.22     17.24 o 
  -3 -14   5        4.52        3.89     12.37 o 
  -2 -14   5        1.80        3.29      3.45 o 
  -1 -14   5        0.00        2.37      5.48 o 
   0 -14   5        3.33        2.69      4.76 o 
   1 -14   5        0.51        0.63      3.00 o 
   2 -14   5        2.95        5.27      3.58 o 
   3 -14   5        2.08        7.00      3.00 o 
   4 -14   5        0.00       -4.04      4.04 o 
   5 -14   5        4.05        7.17      5.72 o 
   6 -14   5        5.34       14.42      9.83 o 
   7 -14   5        2.41       -5.18     18.51 o 
   8 -14   5        0.96       -1.30     17.26 o 
   9 -14   5        4.51       -8.05      9.78 o 
  -6 -13   5        0.07       30.72     33.86 o 
  -5 -13   5       12.12       30.01      8.90 o 
  -4 -13   5        0.63       -2.27      3.41 o 
  -3 -13   5       15.35        7.26      4.23 o 
  -2 -13   5        4.75        8.35      6.64 o 
  -1 -13   5        2.35        1.15      2.69 o 
   0 -13   5        0.05        2.84      2.37 o 
   1 -13   5        9.76        5.12      3.42 o 
   2 -13   5       29.03       27.51      6.51 o 
   3 -13   5        8.66        4.16      7.76 o 
   4 -13   5       20.26       40.60     15.36 o 
   5 -13   5        0.01      -10.12     13.20 o 
   6 -13   5        0.86       -1.05      5.85 o 
   7 -13   5        0.01       -5.25      5.25 o 
   8 -13   5        0.02       -2.92      5.49 o 
   9 -13   5        0.51       -5.94      6.68 o 
  10 -13   5       12.71       47.40     16.57 o 
  -7 -12   5        0.01        2.10      6.46 o 
  -6 -12   5        3.95        6.55      5.14 o 
  -5 -12   5        9.04       17.35      6.74 o 
  -4 -12   5        2.14       -5.36      5.36 o 
  -3 -12   5       44.96       53.51      8.66 o 
  -2 -12   5       10.56       14.79      4.29 o 
  -1 -12   5        0.14        1.19      9.00 o 
   0 -12   5       11.54        9.81      6.71 o 
   1 -12   5        0.49        0.42      2.43 o 
   2 -12   5        7.17        5.99      5.17 o 
   3 -12   5       34.07       46.29      9.53 o 
   4 -12   5       12.85        8.75      8.41 o 
   5 -12   5       15.87       15.26      7.58 o 
   6 -12   5       56.68       63.09     14.29 o 
   7 -12   5        3.52        4.83      6.07 o 
   8 -12   5        0.08       -1.41      5.00 o 
   9 -12   5        0.89       -4.47      4.47 o 
  10 -12   5        0.26        3.25      5.70 o 
  -8 -11   5        7.53       12.15      6.41 o 
  -7 -11   5        0.60       -4.81      4.81 o 
  -6 -11   5        1.54       -4.46     14.83 o 
  -5 -11   5       33.92       27.90      7.20 o 
  -4 -11   5        0.32       -0.68      3.91 o 
  -3 -11   5        3.24        3.95      2.75 o 
  -2 -11   5        8.18        4.97      6.46 o 
  -1 -11   5       13.61        7.94      8.29 o 
   0 -11   5        9.39        7.29      3.87 o 
   1 -11   5        7.06        7.97      3.35 o 
   2 -11   5       65.15       62.61      8.79 o 
   3 -11   5       45.51       67.34     17.69 o 
   4 -11   5      367.11      364.10     30.46 o 
   5 -11   5       65.75       65.83     13.76 o 
   6 -11   5        9.72       -1.91      3.93 o 
   7 -11   5        0.21       -3.45      4.46 o 
   8 -11   5        7.91       11.51      5.07 o 
   9 -11   5       10.66       10.12      7.87 o 
  10 -11   5        1.53        5.19      6.74 o 
  11 -11   5        1.74        6.68      5.17 o 
  -9 -10   5        0.49       -2.65      4.31 o 
  -8 -10   5        3.78        4.14      4.81 o 
  -7 -10   5       13.86       17.93      6.87 o 
  -6 -10   5        1.19       -5.97     14.60 o 
  -5 -10   5        0.10        2.08      3.77 o 
  -4 -10   5        3.05       13.97      4.12 o 
  -3 -10   5       36.57       43.46      7.83 o 
  -2 -10   5       22.06       30.05      6.33 o 
  -1 -10   5        2.33        6.52      4.96 o 
   0 -10   5       84.14      115.57     10.85 o 
   1 -10   5        0.10        2.36      2.20 o 
   2 -10   5       53.71       48.78      6.87 o 
   3 -10   5      231.17      245.03     12.78 o 
   4 -10   5        1.63        0.75      9.23 o 
   5 -10   5        0.56        0.19      3.72 o 
   6 -10   5      124.60      110.34     15.98 o 
   7 -10   5        0.03        0.08      3.48 o 
   8 -10   5        1.89       10.87      5.11 o 
   9 -10   5        2.18        2.85      3.88 o 
  10 -10   5        2.43        3.58      4.31 o 
  11 -10   5        0.45       -1.27      4.57 o 
 -10  -9   5        0.04       -3.92      4.09 o 
  -9  -9   5        2.67        7.62      5.14 o 
  -8  -9   5        4.11       14.81     11.85 o 
  -7  -9   5        0.07       -2.12      6.95 o 
  -6  -9   5       21.53       21.39      9.81 o 
  -5  -9   5        6.45       15.33      6.40 o 
  -4  -9   5       12.41        3.14      3.10 o 
  -3  -9   5      343.99      366.35     19.24 o 
  -2  -9   5        3.30        2.34      2.07 o 
  -1  -9   5        4.91        2.37      2.08 o 
   0  -9   5       19.82       18.63      4.53 o 
   1  -9   5        5.76        4.00      4.46 o 
   2  -9   5      154.62      163.51     10.16 o 
   3  -9   5        3.01        5.86      2.97 o 
   4  -9   5       17.88       20.08      7.27 o 
   5  -9   5      271.30      272.83     20.40 o 
   6  -9   5      188.65      193.12     17.28 o 
   7  -9   5       32.01       34.82     13.56 o 
   8  -9   5        6.70        4.35      4.19 o 
   9  -9   5       19.95       22.41      4.05 o 
  10  -9   5        1.52        4.05      2.50 o 
  11  -9   5        6.55        7.54      4.23 o 
  12  -9   5        2.56        8.26      4.50 o 
 -11  -8   5        5.37        7.07      4.75 o 
 -10  -8   5        0.61       -3.31      3.31 o 
  -9  -8   5        0.70        1.94      4.03 o 
  -8  -8   5        4.33       -3.23      5.50 o 
  -7  -8   5        0.27        3.42      4.43 o 
  -6  -8   5        7.47        3.38     16.33 o 
  -5  -8   5        3.48        2.51      4.21 o 
  -4  -8   5        1.14        0.51      2.35 o 
  -3  -8   5       51.10       53.88      8.98 o 
  -2  -8   5        6.64        5.91      4.52 o 
  -1  -8   5        9.24        8.01      4.04 o 
   0  -8   5        1.02       -0.15      2.14 o 
   1  -8   5        2.97        4.06      2.12 o 
   2  -8   5        4.41        8.24      4.73 o 
   3  -8   5       41.42       40.19      4.74 o 
   4  -8   5        1.09        2.88      3.71 o 
   5  -8   5       23.37       19.45      2.95 o 
   6  -8   5      194.64      220.05     17.37 o 
   7  -8   5      203.28      224.80     19.42 o 
   8  -8   5       51.74       43.85      5.70 o 
   9  -8   5       10.99        8.78      3.18 o 
  10  -8   5        2.61        5.49      4.41 o 
  11  -8   5        0.79       -3.61      4.05 o 
  12  -8   5        0.03       -2.26      2.26 o 
 -11  -7   5        0.03       11.10      4.81 o 
 -10  -7   5        0.25        1.08      3.19 o 
  -9  -7   5       11.74       18.30      8.76 o 
  -8  -7   5        3.34       12.33      9.31 o 
  -7  -7   5        0.12       20.23     30.47 o 
  -6  -7   5       17.97       20.59      6.35 o 
  -5  -7   5        0.82        0.48      2.99 o 
  -4  -7   5        0.23        3.68      2.28 o 
  -3  -7   5        3.88        3.40      4.59 o 
  -2  -7   5       57.11       43.39      6.32 o 
  -1  -7   5       13.06       22.52      4.51 o 
   0  -7   5      403.04      410.30     14.96 o 
   1  -7   5       33.11       41.79      4.77 o 
   2  -7   5       19.62       22.34      3.54 o 
   3  -7   5        9.82       13.88      1.83 o 
   4  -7   5       74.12       72.50      4.61 o 
   5  -7   5      117.94      113.49      6.20 o 
   6  -7   5       56.50       38.31      4.33 o 
   7  -7   5       16.21       16.14      3.06 o 
   8  -7   5        0.06        5.82      2.74 o 
   9  -7   5        4.87        4.58      6.41 o 
  10  -7   5        5.96       -0.70      3.37 o 
  11  -7   5        0.39        0.92      2.81 o 
  12  -7   5        8.16        5.80      3.40 o 
 -12  -6   5        0.01      -11.05     11.05 o 
 -11  -6   5        0.36       20.22     11.60 o 
 -10  -6   5        1.43       -0.91      3.36 o 
  -9  -6   5       33.38       28.31      9.45 o 
  -8  -6   5       37.37       42.27      9.97 o 
  -7  -6   5       47.36       43.71     12.89 o 
  -6  -6   5       13.77       10.91      7.64 o 
  -5  -6   5      101.70       89.32      8.96 o 
  -4  -6   5        8.68        5.19      3.70 o 
  -3  -6   5       43.09       34.07      5.83 o 
  -2  -6   5      169.07      146.16      9.28 o 
  -1  -6   5      106.91      144.42      8.55 o 
   0  -6   5      287.64      336.42     11.98 o 
   1  -6   5      471.16      457.92      9.32 o 
   2  -6   5       41.70       31.83      2.35 o 
   3  -6   5       19.29       17.96      1.91 o 
   4  -6   5       31.19       29.87      3.43 o 
   5  -6   5       52.45       75.69      5.41 o 
   6  -6   5       25.00       22.18      3.45 o 
   7  -6   5        1.64        1.94      1.59 o 
   8  -6   5       40.28       30.10      5.09 o 
   9  -6   5        9.94        6.52      2.66 o 
  10  -6   5        0.11       -2.48      2.48 o 
  11  -6   5        0.30       -1.12      1.95 o 
  12  -6   5        0.17        2.40      3.39 o 
 -12  -5   5        0.31        0.50     10.94 o 
 -11  -5   5       15.54       19.72     15.00 o 
 -10  -5   5       53.82       55.79      8.98 o 
  -9  -5   5        5.08       14.05      7.07 o 
  -8  -5   5        0.41        4.35      3.19 o 
  -7  -5   5      118.51      119.41      8.37 o 
  -6  -5   5       70.03       66.12      4.61 o 
  -5  -5   5        5.22        5.92      2.03 o 
  -4  -5   5       51.79       48.20      3.95 o 
  -3  -5   5       73.96       63.59      3.21 o 
  -2  -5   5       45.93       46.25      9.06 o 
  -1  -5   5      130.19      122.82      7.07 o 
   0  -5   5        4.66        3.11      1.61 o 
   1  -5   5       34.66       31.66      2.12 o 
   2  -5   5        2.51        5.15      1.67 o 
   3  -5   5      524.43      624.19     10.80 o 
   4  -5   5       19.62       24.07      3.60 o 
   5  -5   5        1.11        1.87      1.58 o 
   6  -5   5       17.00       11.27      2.55 o 
   7  -5   5        0.09       -1.18      1.18 o 
   8  -5   5      123.16      158.22     17.08 o 
   9  -5   5       27.95       20.46      8.51 o 
  10  -5   5       87.99       67.66     12.18 o 
  11  -5   5       17.19       24.70      5.08 o 
  12  -5   5        0.70        1.22      2.44 o 
 -13  -4   5        0.53        6.19     14.97 o 
 -12  -4   5        0.02        2.82      9.50 o 
 -11  -4   5        1.65        7.07     11.21 o 
 -10  -4   5       27.85       27.61      4.30 o 
  -9  -4   5       14.18       22.85      5.57 o 
  -8  -4   5      517.43      468.01     31.62 o 
  -7  -4   5        0.74        1.61      1.41 o 
  -6  -4   5       36.94       36.70      4.94 o 
  -5  -4   5      102.23       90.23      5.24 o 
  -4  -4   5       71.84       64.70      5.37 o 
  -3  -4   5       21.45       18.01      2.10 o 
  -2  -4   5        3.36        7.51      1.58 o 
  -1  -4   5      748.61      746.07     10.89 o 
   0  -4   5      156.85      171.19      4.41 o 
   1  -4   5       79.58       79.20      3.80 o 
   2  -4   5      686.25      740.23     11.79 o 
   3  -4   5      142.93      146.28      4.50 o 
   4  -4   5      968.45     1065.27     20.78 o 
   5  -4   5        2.60        5.96      2.33 o 
   6  -4   5       28.48       28.00      3.95 o 
   7  -4   5       69.64       61.72      6.77 o 
   8  -4   5        0.52       -1.05      1.63 o 
   9  -4   5       41.65       34.83     11.10 o 
  10  -4   5        0.06        1.38      1.96 o 
  11  -4   5        0.93        0.40      2.06 o 
  12  -4   5        7.28        4.68      3.71 o 
 -13  -3   5        8.40       10.28     14.69 o 
 -12  -3   5        0.54        5.25      6.77 o 
 -11  -3   5        3.87        0.63      3.87 o 
 -10  -3   5        1.73        0.25      3.48 o 
  -9  -3   5       64.37       74.32      6.33 o 
  -8  -3   5       54.52       37.86      5.17 o 
  -7  -3   5      262.45      259.64     10.72 o 
  -6  -3   5      183.50      177.19      9.51 o 
  -5  -3   5     2855.73     2830.07     41.57 o 
  -4  -3   5      571.13      549.09     13.06 o 
  -3  -3   5       25.26       21.10      2.85 o 
  -2  -3   5       62.24       50.19      3.13 o 
  -1  -3   5      113.89       96.20      4.10 o 
   0  -3   5      111.81      115.36      3.60 o 
   1  -3   5       35.17       35.15      2.12 o 
   2  -3   5      404.85      382.73      7.76 o 
   3  -3   5     1705.16     1863.44     23.26 o 
   4  -3   5      172.75      158.57      7.00 o 
   5  -3   5       10.15        8.80      2.23 o 
   6  -3   5       25.41       21.80      3.63 o 
   7  -3   5      136.41      132.26      8.67 o 
   8  -3   5        0.05        3.36      2.19 o 
   9  -3   5        0.94        5.12      2.49 o 
  10  -3   5        8.82        4.96      2.69 o 
  11  -3   5        2.90        4.48      2.45 o 
  12  -3   5        4.12        4.23      2.99 o 
 -14  -2   5        1.01        1.22      8.70 o 
 -13  -2   5       10.59        4.24      3.43 o 
 -12  -2   5       23.39       35.29      6.92 o 
 -11  -2   5       13.54        4.72      4.92 o 
 -10  -2   5      117.58      112.07      7.66 o 
  -9  -2   5        3.09        4.67      2.87 o 
  -8  -2   5        1.39       -0.66      1.56 o 
  -7  -2   5      672.03      616.30     12.73 o 
  -6  -2   5     5227.65     5276.06     73.51 o 
  -5  -2   5     1236.31     1174.04     30.15 o 
  -4  -2   5       86.73      105.53      5.35 o 
  -3  -2   5      200.51      157.37      6.86 o 
  -2  -2   5        1.30        1.19      0.63 o 
  -1  -2   5        0.00        0.51      0.64 o 
   0  -2   5       19.84       18.10      3.68 o 
   1  -2   5      199.23      179.43      4.89 o 
   2  -2   5      128.19      144.61      4.60 o 
   3  -2   5     1107.49     1150.84     16.49 o 
   4  -2   5      604.88      620.32     11.14 o 
   5  -2   5        0.41       -0.36      1.21 o 
   6  -2   5        8.59       10.19      2.57 o 
   7  -2   5       44.74       49.36      5.50 o 
   8  -2   5       47.83       46.45      6.65 o 
   9  -2   5        0.00       -1.68      1.82 o 
  10  -2   5        4.15        5.86      2.87 o 
  11  -2   5        0.61        4.13      2.80 o 
  12  -2   5        5.85        2.04      3.15 o 
 -14  -1   5        2.64       14.65      4.86 o 
 -13  -1   5        0.29        0.94      5.66 o 
 -12  -1   5       20.63       30.80      6.79 o 
 -11  -1   5        8.16        9.83      3.91 o 
 -10  -1   5       98.54      108.98      7.45 o 
  -9  -1   5       91.89       85.93      6.18 o 
  -8  -1   5      412.26      396.53     12.06 o 
  -7  -1   5       31.54       17.57      3.07 o 
  -6  -1   5      550.22      507.07     16.63 o 
  -5  -1   5        0.35       12.54      3.45 o 
  -4  -1   5     2223.98     2284.71     47.58 o 
  -3  -1   5        4.34        5.76      1.44 o 
  -2  -1   5       39.28       40.36      3.02 o 
  -1  -1   5       84.26       98.50      3.60 o 
   0  -1   5       80.08       78.56      4.66 o 
   1  -1   5      226.81      251.83      6.28 o 
   2  -1   5       24.43       28.91      2.44 o 
   3  -1   5     1679.83     1687.98     23.58 o 
   4  -1   5       11.24       17.38      2.25 o 
   5  -1   5      524.40      493.72     15.05 o 
   6  -1   5       20.65       27.49      4.47 o 
   7  -1   5      105.93      104.98      7.93 o 
   8  -1   5        0.23        1.11      3.23 o 
   9  -1   5       36.60       32.76      5.58 o 
  10  -1   5        7.49        9.39      3.26 o 
  11  -1   5        1.72        2.58      3.29 o 
  12  -1   5        0.60       -0.11      6.68 o 
 -14   0   5        0.11        2.60      3.46 o 
 -13   0   5        0.34        1.51      2.83 o 
 -12   0   5        0.99        9.64      3.74 o 
 -11   0   5        0.79        1.70      5.55 o 
 -10   0   5       41.86       53.51      5.73 o 
  -9   0   5       42.84       48.46      5.04 o 
  -8   0   5      177.45      157.54      7.40 o 
  -7   0   5        1.30        2.73      1.35 o 
  -6   0   5       14.08       13.64      2.06 o 
  -5   0   5     2135.44     2368.07     35.95 o 
  -4   0   5       79.62       72.45      4.31 o 
  -3   0   5      839.85      925.63     13.46 o 
  -2   0   5      915.82      924.95     13.07 o 
  -1   0   5        0.48        2.31      0.65 o 
   0   0   5      368.50      405.24      8.37 o 
   1   0   5        9.14       20.81      2.09 o 
   2   0   5      396.51      387.58      8.46 o 
   3   0   5       15.74       22.94      2.30 o 
   4   0   5       51.32       54.14      3.45 o 
   5   0   5      199.74      191.76      8.38 o 
   6   0   5      295.27      275.29     10.68 o 
   7   0   5        4.03        0.70      2.33 o 
   8   0   5       93.93       80.58      8.26 o 
   9   0   5        2.11        0.49      3.04 o 
  10   0   5        4.73        4.82      2.91 o 
  11   0   5        0.02        8.19      3.34 o 
 -15   1   5        0.94       -0.30      3.73 o 
 -14   1   5        1.03        4.73      5.33 o 
 -13   1   5        0.13        2.51      3.57 o 
 -12   1   5        0.69        1.42      3.92 o 
 -11   1   5        0.00        2.72      7.98 o 
 -10   1   5        0.17        3.30      3.78 o 
  -9   1   5      174.77      162.79      7.76 o 
  -8   1   5        7.41        7.40      2.88 o 
  -7   1   5      226.47      233.71      8.68 o 
  -6   1   5       60.62       51.82      4.26 o 
  -5   1   5      586.91      699.22     15.63 o 
  -4   1   5      300.74      335.37      9.62 o 
  -3   1   5      585.87      568.93      9.82 o 
  -2   1   5      185.09      184.97      4.99 o 
  -1   1   5     2330.11     2432.68     68.27 o 
   0   1   5     3886.79     3945.23     40.80 o 
   1   1   5      118.49      108.94      3.96 o 
   2   1   5        4.56        3.07      1.06 o 
   3   1   5       54.30       46.94      3.53 o 
   4   1   5        7.10       17.73      3.34 o 
   5   1   5       48.81       51.09      7.81 o 
   6   1   5       29.47       40.27      4.92 o 
   7   1   5        2.89        2.31      2.67 o 
   8   1   5       41.18       42.29      6.37 o 
   9   1   5        0.01       -0.59      2.24 o 
  10   1   5        1.14        2.09      2.72 o 
  11   1   5        1.52        5.86      3.84 o 
 -15   2   5        0.21       18.51     14.42 o 
 -14   2   5        0.56       -3.48      3.81 o 
 -13   2   5        0.00       -3.40      3.40 o 
 -12   2   5       10.90       11.24      4.30 o 
 -11   2   5       37.90       37.08      9.56 o 
 -10   2   5       22.39       25.59      4.05 o 
  -9   2   5        0.03       -1.27      1.27 o 
  -8   2   5        0.57        2.07      1.50 o 
  -7   2   5        3.13        2.37      1.82 o 
  -6   2   5       58.56       49.89      8.07 o 
  -5   2   5      583.33      662.39     14.86 o 
  -4   2   5      816.47      836.94     12.65 o 
  -3   2   5        0.83        0.91      2.49 o 
  -2   2   5     4653.77     4665.00     66.72 o 
  -1   2   5     1288.93     1209.66     51.57 o 
   0   2   5       37.43       57.62      2.80 o 
   1   2   5      181.61      185.01      5.50 o 
   2   2   5      164.54      189.83      5.95 o 
   3   2   5      326.05      354.80      8.88 o 
   4   2   5       37.77       43.76      4.05 o 
   5   2   5       72.05       62.04      6.27 o 
   6   2   5      213.47      186.42     10.09 o 
   7   2   5      295.75      299.74     13.64 o 
   8   2   5      217.81      269.96     13.82 o 
   9   2   5        7.25       -1.25      2.34 o 
  10   2   5        6.52        4.38      4.75 o 
  11   2   5        0.51        7.10      6.13 o 
 -15   3   5        8.85       25.99      6.88 o 
 -14   3   5        0.01       10.08     10.72 o 
 -13   3   5        6.76        3.73      3.23 o 
 -12   3   5       10.35       19.60      5.37 o 
 -11   3   5      150.41      137.85     25.08 o 
 -10   3   5        2.45        3.49      1.81 o 
  -9   3   5       52.12       46.59      5.11 o 
  -8   3   5       76.25       71.12      5.57 o 
  -7   3   5       15.07       27.84      4.82 o 
  -6   3   5      883.95      929.32     19.61 o 
  -5   3   5       46.84       55.98      7.15 o 
  -4   3   5      108.95      106.94      4.10 o 
  -3   3   5      170.08      209.47      5.64 o 
  -2   3   5     1467.44     1478.59     18.85 o 
  -1   3   5        0.58        0.56      0.81 o 
   0   3   5       58.50       78.63      4.27 o 
   1   3   5     1754.96     1765.43     25.93 o 
   2   3   5       63.80       74.57      3.80 o 
   3   3   5        7.54        8.17      1.93 o 
   4   3   5       36.32       38.13      4.01 o 
   5   3   5       40.44       39.28      4.27 o 
   6   3   5        0.23        4.66      3.51 o 
   7   3   5        0.28        2.79      2.65 o 
   8   3   5        3.70        3.36      2.62 o 
   9   3   5       70.49       78.13      9.07 o 
  10   3   5        8.79        8.36      3.92 o 
 -15   4   5        0.80        4.65      3.62 o 
 -14   4   5        2.14        2.30      4.86 o 
 -13   4   5       13.15       23.83      6.07 o 
 -12   4   5        1.61       -1.43      4.89 o 
 -11   4   5       50.31       59.82     10.36 o 
 -10   4   5       74.23       70.99      6.33 o 
  -9   4   5       32.63       50.24      8.23 o 
  -8   4   5       85.36       71.87     11.19 o 
  -7   4   5      966.41     1008.39     21.80 o 
  -6   4   5        3.52        0.13      2.82 o 
  -5   4   5      394.56      365.57     11.01 o 
  -4   4   5       64.53       64.20      4.63 o 
  -3   4   5      217.23      202.11      6.05 o 
  -2   4   5      467.68      444.87      9.97 o 
  -1   4   5      170.73      186.48      6.67 o 
   0   4   5     2799.74     2953.50     38.46 o 
   1   4   5       48.07       39.51      3.72 o 
   2   4   5        8.29        9.67      2.60 o 
   3   4   5        1.24        1.54      2.33 o 
   4   4   5        0.37        0.58      1.21 o 
   5   4   5       84.07      100.85      7.38 o 
   6   4   5       14.92       18.89      4.07 o 
   7   4   5        5.27        5.03      2.35 o 
   8   4   5       49.69       43.18      6.67 o 
   9   4   5        2.46       -1.57      2.64 o 
  10   4   5       12.30       16.00      4.21 o 
 -15   5   5       10.20        6.51     10.77 o 
 -14   5   5       67.07       76.88     12.30 o 
 -13   5   5       14.07        7.03      3.83 o 
 -12   5   5       35.19       33.81      7.28 o 
 -11   5   5        0.25       -0.24      5.00 o 
 -10   5   5        2.11        0.32      1.46 o 
  -9   5   5      160.43      153.58      8.80 o 
  -8   5   5      173.92      140.54      9.84 o 
  -7   5   5        1.01       -1.12      1.12 o 
  -6   5   5       50.86       74.27      5.82 o 
  -5   5   5      194.90      199.85      8.17 o 
  -4   5   5       21.65       28.93      4.21 o 
  -3   5   5        2.45        0.63      0.85 o 
  -2   5   5      131.66      121.45      4.47 o 
  -1   5   5      815.31      837.68     15.98 o 
   0   5   5       29.96       28.48      3.30 o 
   1   5   5       79.71       54.44      4.12 o 
   2   5   5       48.36       49.71      4.54 o 
   3   5   5        2.86        2.18      1.30 o 
   4   5   5        4.31        2.35      1.58 o 
   5   5   5        1.28        5.52      2.60 o 
   6   5   5       30.03       28.76      7.35 o 
   7   5   5        8.60        7.59      2.91 o 
   8   5   5       12.63       14.84      4.10 o 
   9   5   5        5.12       23.87     10.33 o 
 -15   6   5       21.04       22.90      6.13 o 
 -14   6   5       14.53       16.88      9.06 o 
 -13   6   5        3.95        1.36      3.48 o 
 -12   6   5       38.72       36.88     12.71 o 
 -11   6   5       21.23       17.93      6.79 o 
 -10   6   5        0.16        2.57      3.13 o 
  -9   6   5       69.38       64.76      6.31 o 
  -8   6   5       21.00       25.93      4.16 o 
  -7   6   5       77.65       74.22      6.64 o 
  -6   6   5       26.44       22.23      3.42 o 
  -5   6   5       18.09       28.30      3.92 o 
  -4   6   5        6.93        5.45      2.27 o 
  -3   6   5       33.30       30.33      4.26 o 
  -2   6   5       18.62       17.60      2.05 o 
  -1   6   5      598.13      573.34     14.80 o 
   0   6   5       28.21       22.63      3.34 o 
   1   6   5       23.46       30.70      3.69 o 
   2   6   5        0.14        2.14      1.48 o 
   3   6   5        5.63        2.81      4.26 o 
   4   6   5        0.15        0.09      1.59 o 
   5   6   5       30.69       33.91      7.89 o 
   6   6   5        0.48        3.13      2.04 o 
   7   6   5        2.20        5.15      2.68 o 
   8   6   5        1.04        0.55      2.49 o 
   9   6   5        1.61        3.55      5.28 o 
 -15   7   5       26.84       41.89      9.51 o 
 -14   7   5        1.95       16.16      4.80 o 
 -13   7   5        4.33        3.45      4.17 o 
 -12   7   5       49.14       42.23     10.08 o 
 -11   7   5        0.11       -3.54      3.54 o 
 -10   7   5       17.39       15.96      5.48 o 
  -9   7   5       28.80       16.21      4.34 o 
  -8   7   5      382.41      382.57     13.92 o 
  -7   7   5      238.05      236.64     10.11 o 
  -6   7   5      531.13      526.61     15.08 o 
  -5   7   5      261.74      321.72     14.85 o 
  -4   7   5      310.76      258.40      8.63 o 
  -3   7   5        9.88        8.78      1.78 o 
  -2   7   5        9.52       11.21      4.63 o 
  -1   7   5        2.18        2.36      1.24 o 
   0   7   5       49.48       42.96      4.20 o 
   1   7   5      230.33      222.16     10.98 o 
   2   7   5      360.01      373.06     12.31 o 
   3   7   5       32.46       23.27      3.75 o 
   4   7   5       32.10       31.45      5.51 o 
   5   7   5        4.33        4.86      2.24 o 
   6   7   5        6.16        5.42      2.85 o 
   7   7   5        0.52       -2.27      2.27 o 
   8   7   5        0.49       -1.98      6.49 o 
 -15   8   5        0.39       -4.32      4.32 o 
 -14   8   5        8.81        8.07      8.87 o 
 -13   8   5        0.68       -5.58      5.58 o 
 -12   8   5       43.11       34.31     14.09 o 
 -11   8   5        1.21        4.12      3.86 o 
 -10   8   5       73.14       51.68     16.08 o 
  -9   8   5       20.52       20.16      5.85 o 
  -8   8   5       20.27       28.51      4.60 o 
  -7   8   5       15.87        6.10      3.93 o 
  -6   8   5       43.59       41.70      4.83 o 
  -5   8   5      145.89      150.63      7.38 o 
  -4   8   5        0.03        0.02      1.38 o 
  -3   8   5       17.35       24.77      4.89 o 
  -2   8   5        2.87        2.47      1.77 o 
  -1   8   5      126.46      120.30      7.02 o 
   0   8   5       16.98       18.35      3.23 o 
   1   8   5      186.95      198.85      8.54 o 
   2   8   5        2.95       -0.69      2.36 o 
   3   8   5       79.65       73.98      6.63 o 
   4   8   5        4.63        3.65      2.23 o 
   5   8   5       17.01       21.75      5.41 o 
   6   8   5        0.01        0.98      2.42 o 
   7   8   5        3.12        5.39      2.86 o 
 -15   9   5        0.24       -6.11     15.16 o 
 -14   9   5       10.20        5.84      5.16 o 
 -13   9   5        1.11        5.50      7.87 o 
 -12   9   5       24.81       38.43      8.47 o 
 -11   9   5        1.39        1.71      3.81 o 
 -10   9   5       88.57       95.85     15.30 o 
  -9   9   5        1.98        0.20      2.11 o 
  -8   9   5        0.57        1.02      2.48 o 
  -7   9   5       15.41        7.23      3.63 o 
  -6   9   5       12.62       15.74      3.97 o 
  -5   9   5      105.53      110.74      7.46 o 
  -4   9   5      122.21      112.95     17.68 o 
  -3   9   5        1.31       -0.86      1.94 o 
  -2   9   5      151.68      135.59      7.44 o 
  -1   9   5        3.04        1.38      2.97 o 
   0   9   5       96.17      101.42      7.20 o 
   1   9   5       46.49       63.96      6.11 o 
   2   9   5       40.47       37.42      4.99 o 
   3   9   5        0.30       -2.14      2.14 o 
   4   9   5       24.66       27.63      5.19 o 
   5   9   5        2.44        3.84      2.69 o 
   6   9   5        1.45       -0.67      3.31 o 
   7   9   5        2.61        3.43      8.34 o 
 -14  10   5        0.14       -0.41      4.97 o 
 -13  10   5        8.20        4.89      7.02 o 
 -12  10   5        0.66       -1.36      3.78 o 
 -11  10   5        8.56       18.75      5.12 o 
 -10  10   5       50.53       55.80      9.19 o 
  -9  10   5       19.15       24.27      4.59 o 
  -8  10   5       12.82       11.26      3.03 o 
  -7  10   5        2.06        6.44      2.16 o 
  -6  10   5        0.31       -2.13      2.13 o 
  -5  10   5       35.80       40.22      5.63 o 
  -4  10   5      201.98      192.17      9.38 o 
  -3  10   5      388.29      407.41     24.39 o 
  -2  10   5      681.77      666.55     18.85 o 
  -1  10   5      275.36      284.02     10.96 o 
   0  10   5        0.73        0.43      4.50 o 
   1  10   5       41.98       47.43      8.73 o 
   2  10   5       52.86       60.53      6.00 o 
   3  10   5       12.97        8.17      2.52 o 
   4  10   5        0.12        5.55      4.66 o 
   5  10   5        0.02       -1.00      6.57 o 
   6  10   5       22.53       20.94     12.37 o 
 -14  11   5        1.26       10.45      7.76 o 
 -13  11   5        0.71        4.83      4.16 o 
 -12  11   5       17.18       19.81      7.87 o 
 -11  11   5       13.83       22.37      6.18 o 
 -10  11   5       37.10       36.23      7.87 o 
  -9  11   5       87.07       76.28      8.20 o 
  -8  11   5       89.08       79.09      9.37 o 
  -7  11   5       68.41       62.85      6.74 o 
  -6  11   5        2.28       -0.06      2.05 o 
  -5  11   5       57.58       51.17      6.33 o 
  -4  11   5       24.16       30.52      4.43 o 
  -3  11   5      160.81      175.91      9.27 o 
  -2  11   5      104.84       83.76     18.50 o 
  -1  11   5       58.87       50.08     18.04 o 
   0  11   5        8.33        1.61      3.95 o 
   1  11   5        0.03        0.39      3.66 o 
   2  11   5       10.51       12.57      4.43 o 
   3  11   5        0.13       -2.97      7.15 o 
   4  11   5        3.06        6.39      5.66 o 
   5  11   5        5.30       -4.14      5.19 o 
 -13  12   5        0.17       -3.22      7.35 o 
 -12  12   5        0.49       -2.96      3.31 o 
 -11  12   5        1.79       -3.16      3.48 o 
 -10  12   5       18.69       24.16      6.32 o 
  -9  12   5       11.26        5.07      4.31 o 
  -8  12   5        0.01        3.10      5.36 o 
  -7  12   5        4.66        0.29      3.70 o 
  -6  12   5       35.11       29.42     10.38 o 
  -5  12   5       76.14       81.90      6.54 o 
  -4  12   5       21.76       14.08      5.96 o 
  -3  12   5       11.39       15.15      6.95 o 
  -2  12   5        9.21        4.25      9.75 o 
  -1  12   5       22.03       20.68      6.99 o 
   0  12   5       48.15       44.60      9.24 o 
   1  12   5        0.87        0.86      3.58 o 
   2  12   5        3.93        6.74      4.88 o 
   3  12   5        2.50        1.67      5.99 o 
   4  12   5        0.14        4.92      5.30 o 
 -13  13   5        1.08        0.12      7.24 o 
 -12  13   5        4.85        5.48     16.60 o 
 -11  13   5        0.61       -3.48      3.48 o 
 -10  13   5       24.80       35.41      7.84 o 
  -9  13   5        1.21       -0.20      3.67 o 
  -8  13   5       12.01       14.97      6.63 o 
  -7  13   5        8.08        5.06      7.32 o 
  -6  13   5        0.40        1.81      3.94 o 
  -5  13   5        7.00        2.19      3.60 o 
  -4  13   5        0.80       -2.09      3.61 o 
  -3  13   5       41.45       26.33     27.37 o 
  -2  13   5        0.27       -1.52      4.36 o 
  -1  13   5       25.86       29.68      8.43 o 
   0  13   5        0.23        3.40      4.72 o 
   1  13   5       15.42       10.76      4.83 o 
   2  13   5        0.02        0.40      5.45 o 
   3  13   5        3.82        4.64      8.29 o 
  -8  14   5        0.24        7.40      4.81 o 
  -7  14   5        3.74        6.41      5.21 o 
  -6  14   5        2.56        1.36      5.55 o 
  -5  14   5        0.86       -3.54      4.85 o 
  -4  14   5        3.25        0.86      5.59 o 
  -3  14   5        7.53       -4.87     13.45 o 
  -2  14   5        4.50       -0.82      4.72 o 
  -1  14   5        1.72        1.48      4.02 o 
   0  14   5        0.44       -4.32      5.99 o 
   1  14   5        0.80       -1.15      4.97 o 
  -8  15   5        0.71       10.44      6.24 o 
  -7  15   5        2.03        2.11      5.88 o 
  -6  15   5        3.72        2.87      9.34 o 
  -5  15   5        9.16       10.42      5.98 o 
  -4  15   5        0.24       -4.14      4.14 o 
  -3  15   5        1.56        6.70      6.69 o 
  -2  15   5        0.96       -3.51      7.46 o 
  -1  15   5        0.25        5.34      5.59 o 
  -8  16   5        0.93        5.91      6.35 o 
  -7  16   5        1.50        6.60      8.23 o 
  -6  16   5        0.08       -0.00      9.03 o 
  -5  16   5        0.98        8.27      5.69 o 
  -4  16   5        1.13       28.89     29.72 o 
  -3  16   5        2.06       -0.78      5.94 o 
   1 -16   6        1.52       -0.32      3.93 o 
   2 -16   6        0.38       -3.88      6.33 o 
   3 -16   6        0.32        2.37      6.22 o 
   4 -16   6        3.08       18.40      7.56 o 
  -2 -15   6        2.92       -0.04      4.51 o 
  -1 -15   6        0.89       -3.23      3.23 o 
   0 -15   6        4.26        9.01      4.32 o 
   1 -15   6        0.23       -2.80      2.80 o 
   2 -15   6        0.03        2.91      9.34 o 
   3 -15   6        1.08        2.56      5.56 o 
   4 -15   6        2.60       -3.62      6.41 o 
   5 -15   6        2.39      -10.25     10.25 o 
   6 -15   6        6.20       14.85     11.88 o 
   7 -15   6        0.07       -4.89      9.64 o 
  -4 -14   6        6.85       10.91      4.68 o 
  -3 -14   6        2.29        0.47      3.69 o 
  -2 -14   6        1.48        0.97      3.08 o 
  -1 -14   6        1.51       -2.60      2.60 o 
   0 -14   6       17.17       13.33      9.16 o 
   1 -14   6        2.88        6.66      3.53 o 
   2 -14   6       44.26       33.86     12.57 o 
   3 -14   6        5.24        2.85     10.28 o 
   4 -14   6       47.92       57.73     18.23 o 
   5 -14   6        6.68       12.51      7.74 o 
   6 -14   6        0.14       -7.10      7.10 o 
   7 -14   6        0.41       16.25      7.85 o 
   8 -14   6        0.53       -0.53      7.00 o 
  -6 -13   6        8.87        9.67      6.85 o 
  -5 -13   6        6.43       28.24     10.08 o 
  -4 -13   6        0.00        1.17      9.56 o 
  -3 -13   6        0.04        4.49      2.93 o 
  -2 -13   6        0.13        0.25      2.85 o 
  -1 -13   6       35.06       21.43     18.60 o 
   0 -13   6        0.17        1.29      2.74 o 
   1 -13   6        6.90        3.39      2.54 o 
   2 -13   6        2.91       -5.74      5.74 o 
   3 -13   6        3.67        4.35     11.08 o 
   4 -13   6       11.40       11.94      8.71 o 
   5 -13   6        6.40       25.89     10.47 o 
   6 -13   6        1.57        9.17      6.31 o 
   7 -13   6        0.77        2.72      8.65 o 
   8 -13   6        1.06       -2.42      5.38 o 
   9 -13   6        1.09        2.85      4.74 o 
  -7 -12   6        0.43        4.81      7.02 o 
  -6 -12   6        0.00       -3.87      7.10 o 
  -5 -12   6       13.78       16.85      6.58 o 
  -4 -12   6       13.57       12.04      6.47 o 
  -3 -12   6        0.06       -2.25      3.10 o 
  -2 -12   6        6.01        4.43      3.38 o 
  -1 -12   6        1.06       -1.75      2.26 o 
   0 -12   6       15.61       14.36      6.41 o 
   1 -12   6      185.31      181.47     14.04 o 
   2 -12   6       33.00       41.23      7.79 o 
   3 -12   6        0.08       -5.96      5.96 o 
   4 -12   6        0.52        2.03     10.22 o 
   5 -12   6        0.03        1.17      5.68 o 
   6 -12   6        3.61       -1.61      5.39 o 
   7 -12   6        0.43       -0.48      4.22 o 
   8 -12   6        0.32       -3.81      4.86 o 
   9 -12   6        8.51        3.05      4.75 o 
  10 -12   6        1.08        1.60      6.38 o 
  -8 -11   6        8.27       12.54      6.41 o 
  -7 -11   6        0.01       -3.04      4.31 o 
  -6 -11   6        1.19        6.62      6.90 o 
  -5 -11   6       53.35       47.44     19.69 o 
  -4 -11   6        8.88        5.83      3.77 o 
  -3 -11   6        6.73        0.61      2.46 o 
  -2 -11   6       14.28       23.92     11.08 o 
  -1 -11   6        1.64        4.06      2.36 o 
   0 -11   6       32.94       39.54      7.80 o 
   1 -11   6       29.83       51.95      8.48 o 
   2 -11   6      121.54      131.12     24.24 o 
   3 -11   6      435.43      457.43     18.30 o 
   4 -11   6      108.71      105.58     27.70 o 
   5 -11   6       60.21       57.09     11.99 o 
   6 -11   6        0.88       -1.17      5.05 o 
   7 -11   6        0.46        1.91      4.68 o 
   8 -11   6        0.08       -5.94      7.82 o 
   9 -11   6        2.78       11.80      5.83 o 
  10 -11   6        0.77        2.15      5.99 o 
  -9 -10   6        2.81       -3.70      3.70 o 
  -8 -10   6        1.43       43.03     21.60 o 
  -7 -10   6        8.32       20.91     12.82 o 
  -6 -10   6       23.73       18.20     11.24 o 
  -5 -10   6       59.47       84.30     12.55 o 
  -4 -10   6        9.05        3.37     10.91 o 
  -3 -10   6       17.73        6.64      9.05 o 
  -2 -10   6       18.09       23.54      5.95 o 
  -1 -10   6       10.34        8.10      3.39 o 
   0 -10   6       86.58       97.68     10.79 o 
   1 -10   6       25.74       21.03      4.93 o 
   2 -10   6        9.80       12.92      3.99 o 
   3 -10   6      549.07      530.93     18.56 o 
   4 -10   6        0.21        3.72      4.91 o 
   5 -10   6       17.67       25.11      7.85 o 
   6 -10   6        5.78       14.94      5.94 o 
   7 -10   6        0.13        4.02      5.47 o 
   8 -10   6        2.01        0.96      4.01 o 
   9 -10   6        3.68       -2.84      8.98 o 
  10 -10   6        0.48        1.05      9.56 o 
  11 -10   6        0.44       -5.34      5.97 o 
 -10  -9   6        0.38       14.14      5.47 o 
  -9  -9   6        2.58       -4.12      4.12 o 
  -8  -9   6        0.07       20.55     22.32 o 
  -7  -9   6       10.30       11.23      8.59 o 
  -6  -9   6       36.54       28.12     11.52 o 
  -5  -9   6       28.61       21.65      9.66 o 
  -4  -9   6       12.99        8.20      3.54 o 
  -3  -9   6      131.71      139.22     11.99 o 
  -2  -9   6       21.77       14.08      9.40 o 
  -1  -9   6        0.81       -0.73      3.32 o 
   0  -9   6       27.47       35.43      6.35 o 
   1  -9   6       42.08       55.87      7.03 o 
   2  -9   6      110.88      142.60     18.88 o 
   3  -9   6       11.73        9.31      2.78 o 
   4  -9   6      138.46      146.40     17.06 o 
   5  -9   6      250.61      244.79     20.20 o 
   6  -9   6        9.42       15.81      6.24 o 
   7  -9   6       36.21       15.08      6.11 o 
   8  -9   6        6.12        5.24      4.63 o 
   9  -9   6        2.11        5.35      4.10 o 
  10  -9   6        4.38       13.99      5.79 o 
  11  -9   6        1.72        0.93      4.42 o 
 -11  -8   6        0.54        1.88      4.64 o 
 -10  -8   6        0.60       -3.68      3.68 o 
  -9  -8   6       18.34       23.91      9.75 o 
  -8  -8   6        3.29       54.58     24.64 o 
  -7  -8   6        0.73       45.24     30.33 o 
  -6  -8   6        1.81        9.40      9.61 o 
  -5  -8   6        8.60        9.53      3.46 o 
  -4  -8   6        0.01       -0.24      1.93 o 
  -3  -8   6        0.01       -0.57      1.78 o 
  -2  -8   6       78.38       90.44      8.68 o 
  -1  -8   6       13.48       16.36      4.36 o 
   0  -8   6       45.59       33.98      5.51 o 
   1  -8   6       57.30       68.92      6.85 o 
   2  -8   6       53.23       56.28      5.77 o 
   3  -8   6       25.23       30.86      4.06 o 
   4  -8   6       36.27       40.48      8.68 o 
   5  -8   6       15.94       17.40      6.39 o 
   6  -8   6       63.84       61.05     11.21 o 
   7  -8   6        0.11       -1.16      1.63 o 
   8  -8   6        6.38        4.66      4.54 o 
   9  -8   6        0.01       -1.97      1.97 o 
  10  -8   6        4.07        0.82      3.35 o 
  11  -8   6        4.17        1.09      2.40 o 
 -11  -7   6        3.20       14.14      5.66 o 
 -10  -7   6        5.75        6.84     12.71 o 
  -9  -7   6       22.54       29.08      6.28 o 
  -8  -7   6       44.73      102.48     36.35 o 
  -7  -7   6        0.91       54.69     39.83 o 
  -6  -7   6        0.13       -1.61      3.87 o 
  -5  -7   6        1.55       -0.45      5.35 o 
  -4  -7   6        0.74       -1.64      1.64 o 
  -3  -7   6        0.28        0.76      1.69 o 
  -2  -7   6       23.88       31.91      5.69 o 
  -1  -7   6        2.07        3.72      2.34 o 
   0  -7   6        8.36        8.27      2.37 o 
   1  -7   6      139.88      125.86      7.33 o 
   2  -7   6       79.91      102.71      6.64 o 
   3  -7   6       62.24       61.59      3.28 o 
   4  -7   6        0.86        0.43      1.43 o 
   5  -7   6       24.80       25.02      7.97 o 
   6  -7   6        4.11        2.59      3.33 o 
   7  -7   6        3.05        1.00      1.66 o 
   8  -7   6        6.65       12.69      7.04 o 
   9  -7   6       23.48       13.39      4.67 o 
  10  -7   6        6.63        8.46      3.03 o 
  11  -7   6        2.39       -3.90      3.90 o 
 -12  -6   6        0.24       10.61     16.68 o 
 -11  -6   6        2.51        2.17      3.10 o 
 -10  -6   6        0.43       -3.95      5.63 o 
  -9  -6   6       11.92       23.98      6.04 o 
  -8  -6   6        3.37       57.51     28.84 o 
  -7  -6   6       83.64       98.72     20.72 o 
  -6  -6   6        1.56       -1.94      2.41 o 
  -5  -6   6       22.03       21.47      5.13 o 
  -4  -6   6        2.92        2.72      2.24 o 
  -3  -6   6       11.91       13.23      5.11 o 
  -2  -6   6       16.98        8.08      4.23 o 
  -1  -6   6        3.59        1.51      1.64 o 
   0  -6   6        8.22       11.12      2.50 o 
   1  -6   6      180.95      189.13     13.78 o 
   2  -6   6        6.40       13.82      1.78 o 
   3  -6   6       41.87       41.54      2.65 o 
   4  -6   6        4.04        4.73      1.73 o 
   5  -6   6       13.33       10.95      2.69 o 
   6  -6   6       14.54       17.60      3.26 o 
   7  -6   6       79.20       79.54     13.39 o 
   8  -6   6      111.27       77.28     15.03 o 
   9  -6   6        1.42       -1.07      1.93 o 
  10  -6   6        0.58        2.83      2.67 o 
  11  -6   6        0.82        2.73      5.53 o 
  12  -6   6        0.29       -1.30      4.41 o 
 -12  -5   6        2.78        2.71     12.60 o 
 -11  -5   6       14.93       14.27      8.42 o 
 -10  -5   6       19.45       23.76      5.95 o 
  -9  -5   6       27.77       41.27     12.62 o 
  -8  -5   6       11.94       14.46      4.82 o 
  -7  -5   6        5.44        2.85      4.47 o 
  -6  -5   6       96.52       84.78     21.96 o 
  -5  -5   6        1.09        1.49      1.96 o 
  -4  -5   6        0.96        4.53      3.31 o 
  -3  -5   6        0.07        0.11      1.33 o 
  -2  -5   6      261.50      237.80     10.39 o 
  -1  -5   6      305.33      356.38     11.77 o 
   0  -5   6       27.12       29.89      1.96 o 
   1  -5   6      141.70      147.42      4.60 o 
   2  -5   6        1.57       -0.02      1.08 o 
   3  -5   6        1.83        7.38      4.18 o 
   4  -5   6      192.96      215.65      8.50 o 
   5  -5   6        2.53        2.14      1.83 o 
   6  -5   6        8.81       10.53      2.78 o 
   7  -5   6        2.51        3.74      1.86 o 
   8  -5   6       26.70       31.64      8.75 o 
   9  -5   6       13.80       10.03      3.25 o 
  10  -5   6        2.37        2.19      2.72 o 
  11  -5   6        8.46        6.05      7.31 o 
  12  -5   6        1.32        1.65      4.12 o 
 -13  -4   6        1.10        7.62     16.30 o 
 -12  -4   6        0.63        3.92     10.44 o 
 -11  -4   6        3.71        0.79      2.91 o 
 -10  -4   6       13.86       21.47      5.58 o 
  -9  -4   6      362.33      324.41     12.53 o 
  -8  -4   6     1055.96      986.01     22.96 o 
  -7  -4   6      374.47      334.70     15.50 o 
  -6  -4   6      147.50      151.93      7.65 o 
  -5  -4   6       93.87      103.19      7.38 o 
  -4  -4   6        8.53        2.54      1.39 o 
  -3  -4   6        6.30        4.67      3.00 o 
  -2  -4   6        0.74        0.50      0.68 o 
  -1  -4   6        3.21        4.67      0.95 o 
   0  -4   6     3028.44     3347.48     37.91 o 
   1  -4   6      453.29      482.92      9.22 o 
   2  -4   6        8.49       12.30      1.67 o 
   3  -4   6      259.72      275.91      6.99 o 
   4  -4   6       93.28      102.42     16.59 o 
   5  -4   6       18.22       20.50      3.44 o 
   6  -4   6        4.45        2.55      1.81 o 
   7  -4   6        5.12        6.92      2.89 o 
   8  -4   6        6.96        8.52      2.93 o 
   9  -4   6      105.80      100.44     14.43 o 
  10  -4   6        0.05       -2.17      2.63 o 
  11  -4   6       11.37       16.95      4.89 o 
 -13  -3   6        3.91        3.31     10.94 o 
 -12  -3   6        9.61       47.45     19.17 o 
 -11  -3   6        4.83        4.66      2.61 o 
 -10  -3   6       57.79       55.66      6.29 o 
  -9  -3   6      464.85      414.62     14.03 o 
  -8  -3   6      474.04      446.93     53.97 o 
  -7  -3   6      136.25      133.09      7.27 o 
  -6  -3   6      261.28      268.65     10.62 o 
  -5  -3   6     1799.36     1849.14     30.88 o 
  -4  -3   6      714.12      678.09     14.62 o 
  -3  -3   6      160.18      195.67      5.86 o 
  -2  -3   6       51.21       40.15      2.76 o 
  -1  -3   6        8.06        5.95      1.60 o 
   0  -3   6      668.23      750.44     13.25 o 
   1  -3   6       54.62       53.64      2.92 o 
   2  -3   6       41.97       41.36      2.74 o 
   3  -3   6      140.11       98.91      4.00 o 
   4  -3   6      138.44      124.72      6.52 o 
   5  -3   6        1.34        0.86      1.35 o 
   6  -3   6        1.42        2.82      2.01 o 
   7  -3   6       10.50       11.13      2.91 o 
   8  -3   6        9.87        4.86      2.62 o 
   9  -3   6        0.31        2.07      3.89 o 
  10  -3   6        1.28        6.16      2.76 o 
  11  -3   6       11.59       15.35      3.95 o 
 -14  -2   6        0.03        2.26      8.67 o 
 -13  -2   6        2.86        6.74      7.04 o 
 -12  -2   6       18.44       23.28      5.48 o 
 -11  -2   6        4.52        6.49      2.73 o 
 -10  -2   6        0.94        4.91      4.48 o 
  -9  -2   6        0.54        0.29      1.60 o 
  -8  -2   6       40.03       35.58      4.71 o 
  -7  -2   6      563.13      420.06     41.84 o 
  -6  -2   6     1536.36     1610.79    140.78 o 
  -5  -2   6      718.67      689.67     16.40 o 
  -4  -2   6     1270.45     1318.19     22.69 o 
  -3  -2   6     1585.40     1622.27     21.31 o 
  -2  -2   6       58.75       47.42      2.49 o 
  -1  -2   6      104.76       85.33     11.10 o 
   0  -2   6       79.26       66.54      8.25 o 
   1  -2   6      554.25      495.76      9.60 o 
   2  -2   6       45.27       50.30      2.91 o 
   3  -2   6     1303.21     1207.33     17.74 o 
   4  -2   6       29.92       33.05      3.92 o 
   5  -2   6       27.21       24.08      3.78 o 
   6  -2   6       15.44       13.32      2.75 o 
   7  -2   6       23.20       30.22      4.60 o 
   8  -2   6        0.03        0.42      1.89 o 
   9  -2   6       35.55       31.71      7.35 o 
  10  -2   6       13.21       16.22      6.33 o 
  11  -2   6        1.65        1.75      2.99 o 
 -14  -1   6        0.00        2.26      3.96 o 
 -13  -1   6        8.06        7.24      8.31 o 
 -12  -1   6        4.87        9.53      4.53 o 
 -11  -1   6        2.61        3.78      2.53 o 
 -10  -1   6        1.20        4.07      5.13 o 
  -9  -1   6      119.34      103.58      7.01 o 
  -8  -1   6       25.21       27.06      3.91 o 
  -7  -1   6       96.27       75.93      6.24 o 
  -6  -1   6     2168.56     2153.19     30.40 o 
  -5  -1   6      318.50      329.98     10.72 o 
  -4  -1   6     1404.20     1304.29    132.11 o 
  -3  -1   6      642.72      525.90     37.30 o 
  -2  -1   6        1.28        1.79      0.70 o 
  -1  -1   6      108.34      106.51      4.37 o 
   0  -1   6      339.74      300.35      7.33 o 
   1  -1   6       13.76       16.01      3.17 o 
   2  -1   6      127.03      144.34      5.04 o 
   3  -1   6      645.08      621.26     11.98 o 
   4  -1   6       59.81       70.06      5.32 o 
   5  -1   6      305.94      294.09     10.72 o 
   6  -1   6        7.04        5.86      2.22 o 
   7  -1   6        3.00        3.91      2.47 o 
   8  -1   6        9.81       13.98      3.61 o 
   9  -1   6       12.80       16.61      8.23 o 
  10  -1   6        2.92        6.66      3.98 o 
  11  -1   6        1.71        2.27      3.78 o 
 -14   0   6        0.04        0.52      3.69 o 
 -13   0   6        4.91        4.09      4.12 o 
 -12   0   6        1.40        3.16      4.42 o 
 -11   0   6        0.29        1.16      4.27 o 
 -10   0   6        0.64        6.29      2.89 o 
  -9   0   6       93.09       97.22      8.64 o 
  -8   0   6        6.52        9.83      2.75 o 
  -7   0   6      779.22      754.01     17.72 o 
  -6   0   6        6.34       12.02      3.44 o 
  -5   0   6      283.59      289.69      9.71 o 
  -4   0   6       68.89       81.46      3.66 o 
  -3   0   6     3123.72     3567.47     39.28 o 
  -2   0   6       15.28       11.12      1.52 o 
  -1   0   6      684.08      744.19     13.36 o 
   0   0   6       53.54       37.03      2.73 o 
   1   0   6      744.87      701.36     12.25 o 
   2   0   6       40.56       31.62      2.80 o 
   3   0   6       11.83       10.44      1.77 o 
   4   0   6       30.98       39.36      4.38 o 
   5   0   6       10.56        5.07      2.03 o 
   6   0   6       20.80       27.44      4.43 o 
   7   0   6        7.76        8.07      3.08 o 
   8   0   6       51.37       61.61      7.49 o 
   9   0   6        0.27        3.05      3.81 o 
  10   0   6        6.38        6.59      7.15 o 
  11   0   6        0.00       -2.74      3.20 o 
 -15   1   6        9.73       16.61      8.45 o 
 -14   1   6        0.74       13.97      9.61 o 
 -13   1   6        0.77       -2.79      2.79 o 
 -12   1   6        7.02        7.46      3.80 o 
 -11   1   6        0.02       -0.27      3.45 o 
 -10   1   6        0.17        3.96      2.19 o 
  -9   1   6       28.47       26.39      5.11 o 
  -8   1   6        6.47        7.29      2.25 o 
  -7   1   6       79.54       70.54      5.52 o 
  -6   1   6        4.68        6.39      3.88 o 
  -5   1   6      234.88      214.10      8.53 o 
  -4   1   6     2187.36     2513.38     31.07 o 
  -3   1   6      692.20      800.19     12.92 o 
  -2   1   6      595.01      611.07     10.79 o 
  -1   1   6      485.30      474.41     11.35 o 
   0   1   6        1.11       11.24      3.87 o 
   1   1   6      156.16      135.74      4.80 o 
   2   1   6       77.44       77.91      3.96 o 
   3   1   6        0.05        0.54      0.76 o 
   4   1   6      156.79      143.57      5.83 o 
   5   1   6      247.08      225.15     10.79 o 
   6   1   6        0.42       -1.83      1.84 o 
   7   1   6      134.84      139.99      9.85 o 
   8   1   6        5.80        9.52      4.34 o 
   9   1   6       11.37       11.42      3.62 o 
  10   1   6        0.81       -1.96      4.50 o 
 -15   2   6        0.02        0.84     11.05 o 
 -14   2   6        0.00       41.05     17.51 o 
 -13   2   6        9.58       10.40     10.08 o 
 -12   2   6        0.36       -2.43      9.17 o 
 -11   2   6        0.59        0.39      7.84 o 
 -10   2   6       82.75       84.68      7.24 o 
  -9   2   6       18.73       13.19      3.88 o 
  -8   2   6      115.51       91.74      7.21 o 
  -7   2   6       68.78       60.96      5.51 o 
  -6   2   6       23.36       22.21      3.57 o 
  -5   2   6      316.04      364.82     10.72 o 
  -4   2   6     1400.49     1497.95     20.06 o 
  -3   2   6      115.89      107.62      4.81 o 
  -2   2   6     4594.88     5285.86     56.31 o 
  -1   2   6     2305.09     2409.53     29.20 o 
   0   2   6        1.12        1.10      1.49 o 
   1   2   6      236.36      256.59      7.36 o 
   2   2   6       72.58       73.04      3.69 o 
   3   2   6       24.60       23.28      6.48 o 
   4   2   6       20.42       14.23      2.45 o 
   5   2   6      502.60      493.54     16.81 o 
   6   2   6      765.26      743.79     21.59 o 
   7   2   6       79.64       84.51      8.24 o 
   8   2   6       59.61       60.46      7.76 o 
   9   2   6        9.00       10.64      3.69 o 
  10   2   6        1.06        0.32      3.40 o 
 -15   3   6        5.56       39.00     19.39 o 
 -14   3   6        0.43       -1.21      5.86 o 
 -13   3   6        1.61        4.17      3.52 o 
 -12   3   6       78.89      103.89     13.20 o 
 -11   3   6       30.30       20.24      5.94 o 
 -10   3   6      111.87       94.12     12.79 o 
  -9   3   6        5.88        5.32      2.13 o 
  -8   3   6      366.40      349.07     12.39 o 
  -7   3   6        0.01        1.03      1.85 o 
  -6   3   6       31.88       22.96      3.67 o 
  -5   3   6      111.87      124.26      4.23 o 
  -4   3   6       95.94      100.38      4.22 o 
  -3   3   6     1187.73     1177.77     16.99 o 
  -2   3   6      617.19      602.67     11.12 o 
  -1   3   6     2349.72     2287.72     28.14 o 
   0   3   6      231.05      220.33      7.22 o 
   1   3   6       35.89       25.88      2.99 o 
   2   3   6       13.05       16.36      3.63 o 
   3   3   6       23.72       19.36      2.90 o 
   4   3   6      208.12      179.62      7.74 o 
   5   3   6       52.75       52.37      9.06 o 
   6   3   6       19.08       23.58      4.73 o 
   7   3   6        2.25        3.38      2.84 o 
   8   3   6        0.08        2.22      4.39 o 
   9   3   6        6.60        9.09      6.49 o 
  10   3   6        0.01        1.44      2.71 o 
 -15   4   6        0.79        6.96      4.54 o 
 -14   4   6        2.87        8.55     10.66 o 
 -13   4   6       15.70       10.43      4.12 o 
 -12   4   6        0.34        3.64      3.62 o 
 -11   4   6       13.24        8.00      5.11 o 
 -10   4   6        0.10       -0.11      2.31 o 
  -9   4   6      142.83      107.98     11.70 o 
  -8   4   6      239.29      228.97     10.33 o 
  -7   4   6        0.32        1.26      1.38 o 
  -6   4   6      144.88      137.27      5.83 o 
  -5   4   6      434.49      418.32      9.85 o 
  -4   4   6       85.37       81.77      3.90 o 
  -3   4   6       22.82       26.87      2.56 o 
  -2   4   6       61.69       53.15      3.40 o 
  -1   4   6      762.16      822.12     15.98 o 
   0   4   6      373.86      396.54     10.46 o 
   1   4   6      245.05      232.15      8.03 o 
   2   4   6        8.85        9.65      2.95 o 
   3   4   6       42.67       31.86      3.94 o 
   4   4   6       12.14       17.36      2.81 o 
   5   4   6        0.35        1.86      2.00 o 
   6   4   6        3.22        2.14      1.96 o 
   7   4   6        0.29        2.21      3.37 o 
   8   4   6       35.71       29.52      5.55 o 
   9   4   6       11.37       11.86      3.88 o 
 -15   5   6       16.72       16.31      5.37 o 
 -14   5   6       84.15      110.18     14.92 o 
 -13   5   6       27.69       32.63      7.96 o 
 -12   5   6        1.69        6.28      4.37 o 
 -11   5   6       18.42       10.99      5.03 o 
 -10   5   6        9.19       14.72      5.21 o 
  -9   5   6       46.07       62.97      6.68 o 
  -8   5   6       77.07       97.56      7.24 o 
  -7   5   6      233.45      242.64      9.87 o 
  -6   5   6      111.80      106.38      6.35 o 
  -5   5   6       48.75       50.43      4.15 o 
  -4   5   6        3.39        4.76      1.27 o 
  -3   5   6       20.58       25.85      3.04 o 
  -2   5   6       54.14       57.60      6.90 o 
  -1   5   6      256.09      266.44      8.56 o 
   0   5   6      100.24      100.03      5.29 o 
   1   5   6      108.59      108.68      5.85 o 
   2   5   6       61.23       52.17      6.95 o 
   3   5   6       25.24       30.64      3.95 o 
   4   5   6       30.61       35.78      4.49 o 
   5   5   6       12.93        8.92      3.11 o 
   6   5   6       19.21       18.33      4.04 o 
   7   5   6        1.67        3.72      2.58 o 
   8   5   6       24.70       31.73      5.82 o 
   9   5   6        1.49        9.41      3.52 o 
 -15   6   6        1.11       -3.53      3.53 o 
 -14   6   6       14.20       20.89      5.51 o 
 -13   6   6        1.05        8.55      4.46 o 
 -12   6   6       35.66       20.52      8.31 o 
 -11   6   6        2.45        3.74      7.49 o 
 -10   6   6       14.61       30.24      7.91 o 
  -9   6   6        3.75        0.85      1.90 o 
  -8   6   6      177.95      165.07      8.89 o 
  -7   6   6        4.75        7.70      2.67 o 
  -6   6   6       15.35       12.03      3.06 o 
  -5   6   6        0.44        0.56      1.11 o 
  -4   6   6      123.49      123.47      5.32 o 
  -3   6   6       71.94       73.25      4.05 o 
  -2   6   6      169.74      173.27      6.88 o 
  -1   6   6        1.62        0.30      1.63 o 
   0   6   6        1.65        3.64      2.31 o 
   1   6   6       94.29       84.39      5.53 o 
   2   6   6        1.69        3.44      3.28 o 
   3   6   6       38.12       46.84      5.21 o 
   4   6   6        0.58       -1.87      1.99 o 
   5   6   6       12.82       10.75      3.57 o 
   6   6   6       10.15        7.96      2.90 o 
   7   6   6        6.90        9.64      3.07 o 
   8   6   6        2.79       -3.04      3.04 o 
 -15   7   6        2.48       -0.90     10.41 o 
 -14   7   6        6.61       11.54      4.83 o 
 -13   7   6        0.26        2.09      4.17 o 
 -12   7   6       10.07       10.31      4.45 o 
 -11   7   6        2.26        1.10      3.48 o 
 -10   7   6        9.07        1.94      2.76 o 
  -9   7   6      175.73      186.40     10.16 o 
  -8   7   6       45.46       38.39      5.30 o 
  -7   7   6        8.27        9.80      2.76 o 
  -6   7   6      214.15      202.14     10.30 o 
  -5   7   6      302.28      301.47     10.33 o 
  -4   7   6      101.44      129.14     13.62 o 
  -3   7   6       10.98       10.94      2.38 o 
  -2   7   6      155.80      135.82      6.64 o 
  -1   7   6        2.16        0.20      2.99 o 
   0   7   6       45.91       56.53      5.23 o 
   1   7   6       96.41      109.07      6.82 o 
   2   7   6        5.36        4.35      2.44 o 
   3   7   6      104.39      103.97      7.14 o 
   4   7   6        6.56        7.74      2.96 o 
   5   7   6       13.01       11.95      4.14 o 
   6   7   6        0.00        4.24      4.89 o 
   7   7   6        9.13        8.91      6.46 o 
   8   7   6        0.70        4.46      2.51 o 
 -15   8   6        1.43        4.61      5.86 o 
 -14   8   6        7.13        3.51     14.03 o 
 -13   8   6        0.94        0.16      3.77 o 
 -12   8   6       16.99       23.43      8.01 o 
 -11   8   6        0.47       -1.13      3.24 o 
 -10   8   6       91.45      112.15     18.84 o 
  -9   8   6        0.77       -0.07      3.56 o 
  -8   8   6      148.51      142.07      8.79 o 
  -7   8   6        0.40        0.15      2.17 o 
  -6   8   6      145.77      137.82      7.54 o 
  -5   8   6       22.57       24.73      4.19 o 
  -4   8   6       74.43       74.54      5.54 o 
  -3   8   6        4.68        4.89      3.94 o 
  -2   8   6        6.39        7.52      2.51 o 
  -1   8   6       61.37       70.44      6.06 o 
   0   8   6        6.32       13.48      3.12 o 
   1   8   6       32.19       39.94      4.91 o 
   2   8   6        0.12        1.22      1.73 o 
   3   8   6      114.66       97.81      6.74 o 
   4   8   6       23.10       31.11      5.68 o 
   5   8   6       22.02       19.52      6.60 o 
   6   8   6       10.90       11.64      4.67 o 
   7   8   6        2.61        7.36      3.42 o 
 -15   9   6        1.37        0.43      4.93 o 
 -14   9   6       10.93       12.14      5.75 o 
 -13   9   6        0.10        7.22      4.45 o 
 -12   9   6        0.01        0.96      3.13 o 
 -11   9   6        3.41       24.31     10.16 o 
 -10   9   6        0.04        1.52      2.35 o 
  -9   9   6       62.06       71.22      7.80 o 
  -8   9   6       47.23       46.31      6.64 o 
  -7   9   6      153.88      194.45      9.44 o 
  -6   9   6       49.37       53.40      6.19 o 
  -5   9   6     1215.16     1234.47     27.18 o 
  -4   9   6      809.62      721.89     19.58 o 
  -3   9   6       69.25       89.05      7.67 o 
  -2   9   6      251.25      236.93     15.51 o 
  -1   9   6       15.06       22.22      7.34 o 
   0   9   6        4.36        5.08      2.58 o 
   1   9   6       30.35       37.02      5.10 o 
   2   9   6       78.08       69.89      6.42 o 
   3   9   6       60.04       55.28      6.15 o 
   4   9   6        5.94        9.33      3.06 o 
   5   9   6        9.98       15.35      3.82 o 
   6   9   6        8.65        7.39      5.91 o 
 -14  10   6        1.51       10.26      4.96 o 
 -13  10   6        0.59        2.49      5.19 o 
 -12  10   6        0.78        2.67      4.38 o 
 -11  10   6       28.49       29.06      7.14 o 
 -10  10   6        3.86        2.91      7.13 o 
  -9  10   6      179.14      192.05     13.01 o 
  -8  10   6      101.77      118.28     13.03 o 
  -7  10   6       39.12       43.99      5.97 o 
  -6  10   6        6.35        0.77      3.20 o 
  -5  10   6      105.66       95.95      7.48 o 
  -4  10   6        0.81        3.07      4.76 o 
  -3  10   6       72.80       76.27      7.20 o 
  -2  10   6      183.68      176.51      9.54 o 
  -1  10   6       78.43       68.51      6.34 o 
   0  10   6        0.58       -0.33      2.93 o 
   1  10   6        0.88       -2.46      3.07 o 
   2  10   6      112.45      120.54      8.16 o 
   3  10   6        1.60        2.90      2.23 o 
   4  10   6       23.42       14.64      3.02 o 
   5  10   6        0.06       -6.74      6.74 o 
 -14  11   6        0.97       11.43      5.24 o 
 -13  11   6        0.69       -0.20      3.51 o 
 -12  11   6        7.26        6.63      4.63 o 
 -11  11   6        0.77        7.77      6.19 o 
 -10  11   6        8.11       12.22      3.53 o 
  -9  11   6       45.03       40.14      6.39 o 
  -8  11   6        0.06        0.12      2.61 o 
  -7  11   6        5.10        5.97      2.45 o 
  -6  11   6      102.19       93.05      7.46 o 
  -5  11   6       78.69       91.99      9.31 o 
  -4  11   6        2.39        2.28      4.67 o 
  -3  11   6       27.88       23.16      7.84 o 
  -2  11   6       85.85       83.31      7.64 o 
  -1  11   6       10.10       12.12      3.04 o 
   0  11   6       21.89       23.91      7.18 o 
   1  11   6       21.59       25.26      4.03 o 
   2  11   6        1.42        2.45      4.10 o 
   3  11   6       17.86       12.67      5.36 o 
   4  11   6        3.49        4.57      5.02 o 
 -13  12   6        0.54        0.86      8.89 o 
 -12  12   6       19.43       14.08      5.00 o 
 -11  12   6        0.37        6.19      4.64 o 
 -10  12   6        4.91        3.43      3.48 o 
  -9  12   6        9.25        8.99      5.75 o 
  -8  12   6        1.13        2.04      2.30 o 
  -7  12   6        2.02        4.66      2.74 o 
  -6  12   6        4.93        7.79      6.54 o 
  -5  12   6       29.03       32.88     13.44 o 
  -4  12   6      264.14      265.24     16.88 o 
  -3  12   6       40.43       32.18     17.79 o 
  -2  12   6       64.42       55.69      9.85 o 
  -1  12   6       34.73       35.48      8.24 o 
   0  12   6        3.80       -2.41      3.62 o 
   1  12   6        6.95       10.13      4.87 o 
   2  12   6        1.74       -3.44      3.66 o 
   3  12   6        0.08       -3.79      4.08 o 
 -13  13   6        0.82        8.55      6.24 o 
 -12  13   6        3.01       13.98      5.58 o 
 -11  13   6        0.57        3.59      3.81 o 
 -10  13   6        0.84       -0.50      2.65 o 
  -9  13   6       10.20       11.15      5.22 o 
  -8  13   6       37.83       43.48      6.12 o 
  -7  13   6        0.10       -2.21      4.14 o 
  -6  13   6        8.70        1.09      4.03 o 
  -5  13   6       16.93       14.33      8.31 o 
  -4  13   6        6.12        5.48      5.76 o 
  -3  13   6       21.06       12.71     14.86 o 
  -2  13   6        4.37        6.88      5.29 o 
  -1  13   6        7.30        5.07      7.51 o 
   0  13   6        0.29        1.64      4.55 o 
   1  13   6        3.01        8.38      6.71 o 
   2  13   6        0.02       -4.15      5.03 o 
  -9  14   6        1.08        0.33      5.08 o 
  -8  14   6        0.01       -2.71      5.25 o 
  -7  14   6       16.02       16.08      7.40 o 
  -6  14   6        1.70        0.02      5.33 o 
  -5  14   6        6.46        3.58      4.29 o 
  -4  14   6        0.92        1.92      4.85 o 
  -3  14   6        0.01       -3.20      4.73 o 
  -2  14   6       10.22        1.25      6.04 o 
  -1  14   6        0.11        1.12      5.10 o 
   0  14   6        3.43        9.64      5.64 o 
  -9  15   6        2.32        6.35      5.41 o 
  -8  15   6        0.09       -1.05      6.13 o 
  -7  15   6        1.10        2.15      5.52 o 
  -6  15   6        8.45       10.61     11.16 o 
  -5  15   6        0.82       -2.42     13.04 o 
  -4  15   6        1.85        1.06      6.25 o 
  -3  15   6        0.78       -3.64      7.43 o 
  -2  15   6        4.79       -1.20      5.03 o 
  -8  16   6        0.63       -2.32      6.74 o 
  -7  16   6        2.02        4.64      4.64 o 
  -6  16   6        0.36        6.49      6.19 o 
  -5  16   6        2.07        6.67      5.27 o 
  -2 -15   7        0.75        1.42      7.50 o 
  -1 -15   7        2.08        1.92     10.44 o 
   0 -15   7        2.78        5.51      5.58 o 
   1 -15   7        3.31        2.59      3.17 o 
   2 -15   7        0.13        6.97      6.30 o 
   3 -15   7        0.74        8.30      6.29 o 
   4 -15   7        0.49        2.96      6.01 o 
   5 -15   7        1.86        6.68      7.75 o 
   6 -15   7        0.12        9.17     15.03 o 
  -4 -14   7        0.56        1.42      3.91 o 
  -3 -14   7        0.07       -3.77      7.03 o 
  -2 -14   7       10.92        3.14      3.88 o 
  -1 -14   7        1.76        1.27      3.65 o 
   0 -14   7        9.86       12.81      5.12 o 
   1 -14   7        0.35        4.03      2.84 o 
   2 -14   7        0.15       14.10      6.18 o 
   3 -14   7       10.34       31.76     16.96 o 
   4 -14   7        0.00       -0.59      7.76 o 
   5 -14   7        5.52        5.11      9.76 o 
   6 -14   7        0.01       10.12      9.60 o 
   7 -14   7        4.94        2.77      7.21 o 
  -5 -13   7        1.45        6.74      3.61 o 
  -4 -13   7        2.81        0.35      5.13 o 
  -3 -13   7        2.77       -0.44      3.24 o 
  -2 -13   7        4.85        4.08      5.04 o 
  -1 -13   7        8.85       18.54      5.77 o 
   0 -13   7        6.40        7.90      3.85 o 
   1 -13   7        0.01        8.52      3.79 o 
   2 -13   7        0.81        5.44      9.79 o 
   3 -13   7       54.60       86.23     27.51 o 
   4 -13   7        1.46       -3.44      7.65 o 
   5 -13   7        1.19       -2.44      7.07 o 
   6 -13   7        0.23       -5.28      6.06 o 
   7 -13   7        4.56       15.47      6.79 o 
   8 -13   7        0.04       -5.22      5.22 o 
  -7 -12   7        0.44       12.37      7.07 o 
  -6 -12   7        2.01       38.17     28.01 o 
  -5 -12   7        6.00        4.48      6.71 o 
  -4 -12   7        0.11        3.23      3.15 o 
  -3 -12   7        3.07        0.07      4.96 o 
  -2 -12   7        5.54        0.57      2.78 o 
  -1 -12   7       12.08       12.32      7.14 o 
   0 -12   7       26.77       31.44      6.89 o 
   1 -12   7      203.35      208.40     14.71 o 
   2 -12   7       62.21       78.96     10.43 o 
   3 -12   7       63.28      112.33     22.24 o 
   4 -12   7        2.98        2.23     11.57 o 
   5 -12   7       13.05       22.96      8.29 o 
   6 -12   7        0.81       -3.79      3.79 o 
   7 -12   7        6.45        1.70      5.86 o 
   8 -12   7        0.00        9.86      9.14 o 
   9 -12   7        9.39        9.68      8.34 o 
  -8 -11   7       15.35       33.78     17.82 o 
  -7 -11   7        1.54       -4.67      4.67 o 
  -6 -11   7        0.83        3.04      3.71 o 
  -5 -11   7       29.51       19.33      7.58 o 
  -4 -11   7        3.63        1.23      2.56 o 
  -3 -11   7        1.49        1.80      2.99 o 
  -2 -11   7       15.09        6.16      5.75 o 
  -1 -11   7        0.63        2.96      3.20 o 
   0 -11   7      167.37      183.37     15.99 o 
   1 -11   7        3.53       -2.39      3.03 o 
   2 -11   7        2.02        9.15      3.67 o 
   3 -11   7      210.79      225.93     26.86 o 
   4 -11   7        6.27        8.03      6.86 o 
   5 -11   7       14.38       10.21      6.72 o 
   6 -11   7        6.32        3.21      4.75 o 
   7 -11   7        3.25        4.38      7.76 o 
   8 -11   7       12.87       34.00     11.10 o 
   9 -11   7        2.41        8.04      5.25 o 
  10 -11   7        2.71        2.70      8.65 o 
  -9 -10   7        0.98       -1.18      9.09 o 
  -8 -10   7        1.17        7.84      5.36 o 
  -7 -10   7        0.26       -0.05     10.00 o 
  -6 -10   7       52.39       61.46     10.75 o 
  -5 -10   7       14.34        8.52      9.29 o 
  -4 -10   7       31.85       37.01      7.68 o 
  -3 -10   7       11.23        3.04      5.35 o 
  -2 -10   7        5.01        6.75      2.84 o 
  -1 -10   7       18.91       24.54      6.17 o 
   0 -10   7       13.22        8.94      3.51 o 
   1 -10   7        9.28        5.55      7.09 o 
   2 -10   7        8.36        2.60      3.80 o 
   3 -10   7      120.78      145.58     19.82 o 
   4 -10   7       14.85        7.32      7.90 o 
   5 -10   7       32.91       37.38      9.58 o 
   6 -10   7       10.52       16.15      8.26 o 
   7 -10   7        8.31        9.72      4.64 o 
   8 -10   7        6.66       15.85      5.05 o 
   9 -10   7        1.90        2.37      5.56 o 
  10 -10   7        0.02        0.33      5.91 o 
 -10  -9   7        5.21       13.61      6.35 o 
  -9  -9   7       20.10       25.91      6.31 o 
  -8  -9   7       29.97       38.24      8.61 o 
  -7  -9   7       20.27       24.43      6.93 o 
  -6  -9   7       29.22       40.47     17.04 o 
  -5  -9   7       24.06       26.49      6.57 o 
  -4  -9   7       19.02       25.23     10.99 o 
  -3  -9   7       35.37       25.41      5.96 o 
  -2  -9   7        7.98       11.72      3.76 o 
  -1  -9   7       12.34       11.67      7.04 o 
   0  -9   7        4.77        7.22      3.16 o 
   1  -9   7       72.12       76.63      8.15 o 
   2  -9   7        6.15       -0.29      3.20 o 
   3  -9   7       55.78       68.65     12.71 o 
   4  -9   7       22.47       21.74      7.75 o 
   5  -9   7      180.03      170.86     16.49 o 
   6  -9   7        5.33       -0.04      3.96 o 
   7  -9   7        0.77        4.76      3.83 o 
   8  -9   7        0.88       -1.92      3.27 o 
   9  -9   7        0.94        0.30      4.43 o 
  10  -9   7        0.83        3.62      4.23 o 
 -11  -8   7        0.15        6.45      4.75 o 
 -10  -8   7        0.07       -3.29      6.52 o 
  -9  -8   7       11.38       13.41      7.57 o 
  -8  -8   7        6.66        5.32      3.62 o 
  -7  -8   7        8.90       12.01      6.55 o 
  -6  -8   7       22.25       18.61      5.97 o 
  -5  -8   7        2.68        5.12      4.03 o 
  -4  -8   7       64.19       45.14     17.90 o 
  -3  -8   7        6.20        2.92      2.26 o 
  -2  -8   7       25.43       27.69      6.08 o 
  -1  -8   7       10.70       17.07      4.41 o 
   0  -8   7        4.22        7.84      2.97 o 
   1  -8   7        1.25        2.17      1.87 o 
   2  -8   7       25.51       19.53      7.27 o 
   3  -8   7        0.56        5.07      4.13 o 
   4  -8   7       38.90       32.36      8.49 o 
   5  -8   7        9.67       15.57      6.13 o 
   6  -8   7       13.79       14.62      6.28 o 
   7  -8   7        1.14        5.84      5.63 o 
   8  -8   7       14.70       12.08      3.06 o 
   9  -8   7        0.00        0.51      3.06 o 
  10  -8   7        0.32        3.34      3.09 o 
  11  -8   7        0.04       -1.27      2.93 o 
 -11  -7   7        0.07        7.25      4.46 o 
 -10  -7   7       17.65       24.10     11.63 o 
  -9  -7   7        0.27        1.00      7.40 o 
  -8  -7   7       61.55       47.41      9.23 o 
  -7  -7   7        1.46        5.31      9.70 o 
  -6  -7   7        2.07       33.31     22.48 o 
  -5  -7   7       26.04       41.08     10.25 o 
  -4  -7   7       25.60       24.02      6.82 o 
  -3  -7   7        5.45        4.54      2.06 o 
  -2  -7   7       19.93       11.30      6.35 o 
  -1  -7   7       12.12       13.99      3.59 o 
   0  -7   7        0.33        1.27      2.58 o 
   1  -7   7       46.02       41.03      8.66 o 
   2  -7   7        6.84       10.02      2.55 o 
   3  -7   7        0.07       -4.67      6.08 o 
   4  -7   7        0.01        1.55      1.54 o 
   5  -7   7        0.99        1.28      2.45 o 
   6  -7   7        0.12        2.17      1.92 o 
   7  -7   7        3.13        3.28      2.54 o 
   8  -7   7       17.03       11.69      6.33 o 
   9  -7   7        7.13        4.88      2.59 o 
  10  -7   7        0.02       -2.25      2.25 o 
  11  -7   7        0.05       -1.40      3.22 o 
 -12  -6   7        4.79       25.03     22.70 o 
 -11  -6   7       17.37       29.49      6.55 o 
 -10  -6   7       11.59        6.45      4.61 o 
  -9  -6   7        1.05       26.57     16.90 o 
  -8  -6   7       57.69       78.17     17.04 o 
  -7  -6   7      139.34      132.01     23.75 o 
  -6  -6   7        1.41        6.64      3.94 o 
  -5  -6   7        0.02        1.36      2.05 o 
  -4  -6   7       37.67       31.87      5.82 o 
  -3  -6   7      116.15       96.56      8.27 o 
  -2  -6   7       13.49        7.17      2.97 o 
  -1  -6   7       50.16       52.04      5.60 o 
   0  -6   7       15.87       24.62      3.71 o 
   1  -6   7       63.85       68.61      9.54 o 
   2  -6   7      122.46      130.45      4.83 o 
   3  -6   7        0.45        2.27      2.89 o 
   4  -6   7       39.57       34.39      3.90 o 
   5  -6   7       76.97      106.08     13.96 o 
   6  -6   7        0.91        2.36      2.05 o 
   7  -6   7      140.08      115.32     14.85 o 
   8  -6   7       54.29       39.36      8.46 o 
   9  -6   7        1.17        0.83      2.08 o 
  10  -6   7        0.57       -0.61      3.59 o 
  11  -6   7        4.35        4.25      2.58 o 
 -12  -5   7        0.10       10.66      7.04 o 
 -11  -5   7       75.30       58.94     15.08 o 
 -10  -5   7        1.33        1.92      3.76 o 
  -9  -5   7        1.80        4.09      4.25 o 
  -8  -5   7       32.78       41.40      8.03 o 
  -7  -5   7      300.83      248.05     41.68 o 
  -6  -5   7       24.16       22.32     20.16 o 
  -5  -5   7        0.69        2.32      3.02 o 
  -4  -5   7        1.46        1.04      1.83 o 
  -3  -5   7      131.41      138.99      9.62 o 
  -2  -5   7      331.88      343.87     10.42 o 
  -1  -5   7       25.47       24.23      1.86 o 
   0  -5   7      290.49      266.85      6.56 o 
   1  -5   7      562.70      656.88     16.18 o 
   2  -5   7        0.99       -0.13      1.00 o 
   3  -5   7       68.74       64.27      4.62 o 
   4  -5   7       71.08       67.56      6.55 o 
   5  -5   7       23.23       27.82      4.03 o 
   6  -5   7       49.99       34.79      5.03 o 
   7  -5   7        0.59        0.47      1.71 o 
   8  -5   7        0.50        3.85      2.03 o 
   9  -5   7       31.95       48.43     10.78 o 
  10  -5   7        1.50        3.12      2.66 o 
  11  -5   7        1.21        2.24      2.34 o 
 -13  -4   7        0.01       15.91     16.46 o 
 -12  -4   7        1.98       -3.31     15.03 o 
 -11  -4   7       32.10       27.46      6.76 o 
 -10  -4   7       12.67       16.92      5.40 o 
  -9  -4   7       46.62       55.17      9.31 o 
  -8  -4   7      290.43      248.14     15.57 o 
  -7  -4   7      402.81      383.01     15.48 o 
  -6  -4   7      277.09      243.87     15.63 o 
  -5  -4   7       61.61       68.39      9.26 o 
  -4  -4   7        0.03        1.16      0.87 o 
  -3  -4   7       36.37       38.39      3.46 o 
  -2  -4   7        7.10       15.16      1.69 o 
  -1  -4   7        4.42        6.46      1.17 o 
   0  -4   7     1270.59     1368.01     19.26 o 
   1  -4   7       54.85       58.65      4.96 o 
   2  -4   7       88.40       92.61      5.80 o 
   3  -4   7      418.25      404.71      9.10 o 
   4  -4   7       61.83       68.24      5.22 o 
   5  -4   7       12.21       14.80      2.95 o 
   6  -4   7        0.01        2.96      2.85 o 
   7  -4   7        2.46        1.84      1.98 o 
   8  -4   7        7.11        3.89      2.51 o 
   9  -4   7        2.26       -0.12      1.95 o 
  10  -4   7        0.52        2.21      2.68 o 
  11  -4   7        1.54        3.94      2.76 o 
 -13  -3   7        0.06        1.38     13.98 o 
 -12  -3   7        2.16       -9.12      9.12 o 
 -11  -3   7        0.01        3.60      3.34 o 
 -10  -3   7       46.13       48.01      6.20 o 
  -9  -3   7      499.66      450.67     38.15 o 
  -8  -3   7       46.09       30.06      9.04 o 
  -7  -3   7       90.45      102.62      7.29 o 
  -6  -3   7      145.77      122.29     16.00 o 
  -5  -3   7     1101.18     1155.52     27.09 o 
  -4  -3   7       16.78       25.52      2.80 o 
  -3  -3   7        2.03        3.36      0.89 o 
  -2  -3   7       27.95       27.88      2.85 o 
  -1  -3   7     1146.20     1153.62     16.72 o 
   0  -3   7      180.07      174.02      5.35 o 
   1  -3   7        2.91        2.65      2.25 o 
   2  -3   7       20.07       18.11      2.17 o 
   3  -3   7      155.81      167.80      7.38 o 
   4  -3   7      261.24      258.44      9.76 o 
   5  -3   7        6.63        6.69      2.23 o 
   6  -3   7        0.04        2.24      6.21 o 
   7  -3   7        6.16        6.28      2.69 o 
   8  -3   7        7.91        3.79      2.55 o 
   9  -3   7        5.61        1.25      3.78 o 
  10  -3   7        0.24       -0.64      2.29 o 
  11  -3   7        7.78        8.08      3.99 o 
 -14  -2   7        0.13        0.72     14.69 o 
 -13  -2   7        2.98        9.34      9.64 o 
 -12  -2   7        8.67       17.16      5.44 o 
 -11  -2   7        0.10       -1.95      1.95 o 
 -10  -2   7        0.47        1.67      4.77 o 
  -9  -2   7       67.86       60.05      6.85 o 
  -8  -2   7        1.02       -1.37      3.38 o 
  -7  -2   7      401.39      370.38     17.78 o 
  -6  -2   7       13.26       15.46      4.21 o 
  -5  -2   7      418.83      455.42     12.77 o 
  -4  -2   7      154.91      156.32     10.82 o 
  -3  -2   7       28.63       35.12      2.69 o 
  -2  -2   7      762.93      764.96     12.67 o 
  -1  -2   7      203.42      178.09     10.37 o 
   0  -2   7       93.67       75.47      3.72 o 
   1  -2   7       53.67       52.12      3.18 o 
   2  -2   7        2.26        7.94      1.70 o 
   3  -2   7        6.84        5.49      1.30 o 
   4  -2   7      104.54       95.95     10.13 o 
   5  -2   7       18.87       19.62      4.32 o 
   6  -2   7       30.73       29.45      5.43 o 
   7  -2   7       58.59       77.41      8.03 o 
   8  -2   7        7.92        9.36      3.09 o 
   9  -2   7        1.21       -0.15      2.25 o 
  10  -2   7        5.09        6.23      3.08 o 
  11  -2   7        0.44       -2.52      3.03 o 
 -14  -1   7       16.77       26.04      9.25 o 
 -13  -1   7        5.58        1.77      4.23 o 
 -12  -1   7        0.45        0.44      4.67 o 
 -11  -1   7        0.14        4.31      2.64 o 
 -10  -1   7       27.19       27.87      4.95 o 
  -9  -1   7        3.66       11.55      3.26 o 
  -8  -1   7       37.45       34.69      6.86 o 
  -7  -1   7      299.63      322.24     15.70 o 
  -6  -1   7      249.37      206.42     18.57 o 
  -5  -1   7     1017.34     1147.79     22.39 o 
  -4  -1   7      289.61      233.91      6.60 o 
  -3  -1   7        1.43        0.32      1.33 o 
  -2  -1   7      155.47      169.96      5.38 o 
  -1  -1   7        6.29        7.65      1.65 o 
   0  -1   7      156.88      165.43      5.67 o 
   1  -1   7      277.78      279.54      8.53 o 
   2  -1   7      859.25      815.08     14.52 o 
   3  -1   7      578.23      534.46     11.56 o 
   4  -1   7       41.50       59.08      5.53 o 
   5  -1   7       16.22       11.70      2.84 o 
   6  -1   7        0.12        5.03      2.54 o 
   7  -1   7        8.01        8.07      3.10 o 
   8  -1   7        4.54        8.02      2.77 o 
   9  -1   7       13.97        9.52      3.26 o 
  10  -1   7        9.36        3.01      2.80 o 
 -14   0   7        0.03        1.82      3.60 o 
 -13   0   7        0.32        7.13      5.07 o 
 -12   0   7        0.04        2.80      5.19 o 
 -11   0   7        3.15        3.10      4.28 o 
 -10   0   7        2.71        5.81      2.63 o 
  -9   0   7       32.58       34.10      5.14 o 
  -8   0   7        3.49        6.26      2.53 o 
  -7   0   7       20.23       24.01      5.78 o 
  -6   0   7       25.50       24.73      3.61 o 
  -5   0   7        3.67        5.84      2.79 o 
  -4   0   7       70.95       52.67      4.27 o 
  -3   0   7      569.18      526.63     10.25 o 
  -2   0   7     1193.28     1349.75     19.20 o 
  -1   0   7       25.52       36.55      3.26 o 
   0   0   7        8.52        6.75      1.32 o 
   1   0   7      205.48      177.61      5.81 o 
   2   0   7       19.44       29.66      2.97 o 
   3   0   7      225.05      236.91      7.52 o 
   4   0   7      349.56      290.16     10.64 o 
   5   0   7       28.98       29.53      5.15 o 
   6   0   7       14.24        9.74      5.58 o 
   7   0   7        4.18       -0.07      5.77 o 
   8   0   7        5.34       11.34      3.52 o 
   9   0   7        3.76        5.98      2.87 o 
  10   0   7        0.90        7.79      8.23 o 
 -15   1   7        0.30        7.49      5.83 o 
 -14   1   7       11.06        8.69      4.94 o 
 -13   1   7       13.03        9.75      4.85 o 
 -12   1   7        0.11       -0.79      3.26 o 
 -11   1   7       60.78       58.51      9.55 o 
 -10   1   7      155.80      168.01     12.33 o 
  -9   1   7        3.00        4.89      2.42 o 
  -8   1   7       57.66       48.14      7.61 o 
  -7   1   7       46.34       48.35      5.39 o 
  -6   1   7       63.68       65.90      5.75 o 
  -5   1   7      158.94      145.95      7.41 o 
  -4   1   7      107.65      138.78      6.64 o 
  -3   1   7       56.55       66.83      5.78 o 
  -2   1   7      296.99      393.01      8.91 o 
  -1   1   7      825.45      909.47     16.47 o 
   0   1   7       54.73       76.80      3.68 o 
   1   1   7       10.80       12.51      1.93 o 
   2   1   7        0.01        0.30      1.20 o 
   3   1   7       18.75       15.24      2.27 o 
   4   1   7      547.45      513.62     16.33 o 
   5   1   7     1040.82     1070.07     26.72 o 
   6   1   7       14.47       12.67      6.46 o 
   7   1   7       27.79       27.75      5.19 o 
   8   1   7        0.21       -1.02      1.81 o 
   9   1   7        0.20        1.66      4.78 o 
  10   1   7        0.74       12.21      8.07 o 
 -15   2   7        2.11       -0.71      6.27 o 
 -14   2   7        3.79        2.34      4.34 o 
 -13   2   7        2.49        2.80      3.80 o 
 -12   2   7        0.03        3.22      3.99 o 
 -11   2   7        9.58       13.79      3.73 o 
 -10   2   7        1.63       -0.25      2.75 o 
  -9   2   7        3.18        1.81      3.66 o 
  -8   2   7        0.06        1.92      1.70 o 
  -7   2   7       83.37       91.70      6.59 o 
  -6   2   7       92.73       71.83      5.67 o 
  -5   2   7      144.26      134.18     13.79 o 
  -4   2   7        0.42        1.48      0.89 o 
  -3   2   7      160.34      170.75     13.23 o 
  -2   2   7     1464.31     1486.89     21.54 o 
  -1   2   7      951.53      988.01     15.95 o 
   0   2   7      236.01      232.80      6.56 o 
   1   2   7      129.94      130.22      5.05 o 
   2   2   7      143.61      140.98      6.95 o 
   3   2   7      107.23       94.28      5.55 o 
   4   2   7      143.84      140.24      8.65 o 
   5   2   7       21.30       19.98      5.63 o 
   6   2   7      519.01      472.63     18.59 o 
   7   2   7        2.33        5.01      2.28 o 
   8   2   7       39.55       34.03      5.76 o 
   9   2   7        6.75        5.29      3.39 o 
  10   2   7        0.45        6.41      7.68 o 
 -15   3   7        9.36        1.05      6.02 o 
 -14   3   7        1.29       -1.17      9.23 o 
 -13   3   7       19.65       27.81      6.87 o 
 -12   3   7        7.67       16.35      5.69 o 
 -11   3   7      119.45      124.42     11.50 o 
 -10   3   7        0.31        4.52      4.53 o 
  -9   3   7      113.15      123.75      8.27 o 
  -8   3   7       47.36       50.10      5.71 o 
  -7   3   7        0.48       -1.16      1.16 o 
  -6   3   7       78.14       88.26      6.07 o 
  -5   3   7      527.70      562.30     10.91 o 
  -4   3   7      619.95      639.01     12.01 o 
  -3   3   7      814.11      790.14     13.70 o 
  -2   3   7       37.71       31.68      3.03 o 
  -1   3   7       84.86       98.41      4.56 o 
   0   3   7      235.26      202.96      7.14 o 
   1   3   7       31.22       24.29      4.63 o 
   2   3   7      111.28      108.69      5.87 o 
   3   3   7        1.56        8.87      2.21 o 
   4   3   7       62.55       60.56      6.60 o 
   5   3   7        4.63        5.85      2.93 o 
   6   3   7       45.96       40.58      6.32 o 
   7   3   7        1.66        3.40      3.81 o 
   8   3   7        1.84        4.14      5.61 o 
   9   3   7        0.11       -0.99      2.38 o 
 -15   4   7        1.80       12.83      5.32 o 
 -14   4   7       17.73       16.29      6.13 o 
 -13   4   7        0.59       10.06      3.95 o 
 -12   4   7       19.18       14.66      7.71 o 
 -11   4   7      129.54      115.11      8.75 o 
 -10   4   7       29.89       34.15      5.47 o 
  -9   4   7       19.96       34.88      8.30 o 
  -8   4   7       18.05       19.16      3.65 o 
  -7   4   7      742.39      722.50     18.35 o 
  -6   4   7        0.12       -1.15      1.31 o 
  -5   4   7       15.87       15.94      1.98 o 
  -4   4   7        8.49        8.46      1.50 o 
  -3   4   7        1.20        4.78      1.18 o 
  -2   4   7        4.90        3.34      1.23 o 
  -1   4   7       99.11       94.70      5.22 o 
   0   4   7        6.56        3.92      3.88 o 
   1   4   7        0.89        1.88      1.36 o 
   2   4   7       18.50       14.03      6.46 o 
   3   4   7        0.24        0.64      1.39 o 
   4   4   7        0.52        1.08      1.44 o 
   5   4   7       60.87       65.35      7.53 o 
   6   4   7       24.90       19.59      4.15 o 
   7   4   7       12.81       19.01      6.63 o 
   8   4   7       57.79       57.43      8.03 o 
   9   4   7        6.64        9.20      3.17 o 
 -15   5   7        2.05        6.10      4.27 o 
 -14   5   7       25.65       30.57     11.63 o 
 -13   5   7        2.26        0.69      4.20 o 
 -12   5   7        1.26       -0.05      4.56 o 
 -11   5   7       11.07        5.06      5.36 o 
 -10   5   7       88.07       89.69      7.94 o 
  -9   5   7       12.70       11.77      3.20 o 
  -8   5   7       16.97       17.50      3.27 o 
  -7   5   7        3.32        2.17      1.69 o 
  -6   5   7      310.03      284.94     10.24 o 
  -5   5   7       14.18       12.26      1.97 o 
  -4   5   7      121.95      118.10      4.96 o 
  -3   5   7       38.73       33.20      2.96 o 
  -2   5   7        2.65        3.01      1.36 o 
  -1   5   7        4.56        5.45      1.37 o 
   0   5   7       30.25       40.11      4.06 o 
   1   5   7        2.02        4.08      1.70 o 
   2   5   7      176.76      153.61      7.64 o 
   3   5   7        2.85        2.91      1.90 o 
   4   5   7       41.95       39.58      5.71 o 
   5   5   7        9.70       13.08      3.53 o 
   6   5   7        6.69        2.33      2.24 o 
   7   5   7       10.57       12.17      3.60 o 
   8   5   7       21.33       25.03      9.47 o 
 -15   6   7        6.71       -0.06      9.56 o 
 -14   6   7        8.58       10.11      5.55 o 
 -13   6   7        7.83       -1.39      3.22 o 
 -12   6   7        7.63       11.82      5.34 o 
 -11   6   7       25.26       20.69      7.77 o 
 -10   6   7       25.16       35.52      7.06 o 
  -9   6   7      438.47      419.54     15.17 o 
  -8   6   7      321.91      324.08     12.66 o 
  -7   6   7      256.79      257.89     10.62 o 
  -6   6   7       12.35       14.71      2.65 o 
  -5   6   7       48.77       52.71      4.31 o 
  -4   6   7       48.50       52.60      4.53 o 
  -3   6   7       35.20       26.62      3.67 o 
  -2   6   7       25.38       24.45      3.44 o 
  -1   6   7       82.59       80.97      5.86 o 
   0   6   7      261.16      254.85      9.48 o 
   1   6   7        0.31       -1.16      1.76 o 
   2   6   7        3.91        2.88      1.93 o 
   3   6   7        1.98       -0.23      1.77 o 
   4   6   7        1.82        1.66      2.88 o 
   5   6   7        5.45        4.10      3.56 o 
   6   6   7        3.39        1.70      4.09 o 
   7   6   7       10.54        8.50      3.24 o 
   8   6   7        0.71        2.26      2.76 o 
 -15   7   7        0.66        2.13      5.58 o 
 -14   7   7        5.34       -1.84      4.05 o 
 -13   7   7        3.03        2.13      4.07 o 
 -12   7   7        0.00        1.10      3.85 o 
 -11   7   7        0.06        2.91      3.40 o 
 -10   7   7       64.61       82.21      8.24 o 
  -9   7   7       19.40       16.24      4.32 o 
  -8   7   7      330.03      334.20     12.94 o 
  -7   7   7      468.63      457.89     14.57 o 
  -6   7   7       59.00       57.17      4.96 o 
  -5   7   7        0.07        3.91      1.83 o 
  -4   7   7       73.95       78.53      6.60 o 
  -3   7   7       12.68       10.57      2.27 o 
  -2   7   7        0.52       -0.37      1.37 o 
  -1   7   7       60.51       70.97      5.84 o 
   0   7   7       34.32       33.60      4.45 o 
   1   7   7       18.73       16.10      3.33 o 
   2   7   7       23.44       21.43      3.77 o 
   3   7   7       10.09       12.36      2.80 o 
   4   7   7        1.80        6.71      2.36 o 
   5   7   7        2.69        0.65      4.39 o 
   6   7   7        0.01       -0.63      2.90 o 
   7   7   7        0.00        1.25      2.10 o 
 -15   8   7        0.01       -3.81      5.63 o 
 -14   8   7        2.20        3.78      4.57 o 
 -13   8   7        0.00        9.04      8.98 o 
 -12   8   7       14.98       25.73      7.54 o 
 -11   8   7       17.70       21.44      4.36 o 
 -10   8   7       20.12       24.97      5.04 o 
  -9   8   7       72.18       83.25      8.27 o 
  -8   8   7       98.78       99.35      8.55 o 
  -7   8   7      203.65      213.48     10.33 o 
  -6   8   7       46.02       48.94      5.86 o 
  -5   8   7       27.95       33.89      6.02 o 
  -4   8   7      259.61      249.90     10.87 o 
  -3   8   7      190.06      175.79      8.34 o 
  -2   8   7       79.90       89.21     12.90 o 
  -1   8   7      113.42      112.24      7.32 o 
   0   8   7       34.54       41.45      5.19 o 
   1   8   7        8.19       10.98      2.89 o 
   2   8   7       28.55       30.22      4.44 o 
   3   8   7       26.36       21.41      3.68 o 
   4   8   7        1.66        4.24      4.77 o 
   5   8   7        0.00        5.46      4.53 o 
   6   8   7        0.18        1.80      1.99 o 
 -15   9   7        0.16        7.99      5.62 o 
 -14   9   7        9.00       30.99      7.84 o 
 -13   9   7        6.31        4.11      4.62 o 
 -12   9   7        4.13        2.71      4.14 o 
 -11   9   7        0.91       23.59      9.94 o 
 -10   9   7        0.15        5.73      2.92 o 
  -9   9   7       90.95      102.22      8.88 o 
  -8   9   7       20.58       23.45      4.37 o 
  -7   9   7      177.93      177.54     10.48 o 
  -6   9   7      460.97      432.57     15.24 o 
  -5   9   7      461.79      431.55     27.12 o 
  -4   9   7     1168.68     1085.22     25.60 o 
  -3   9   7        9.11       10.87      3.63 o 
  -2   9   7       82.68       79.21      6.58 o 
  -1   9   7        0.97        1.53      2.10 o 
   0   9   7        0.00        2.51      1.95 o 
   1   9   7       23.26       12.46      3.12 o 
   2   9   7       25.00       24.29      4.40 o 
   3   9   7      116.90      103.33      7.73 o 
   4   9   7       16.30       20.65      5.06 o 
   5   9   7       10.96       11.79      5.52 o 
 -14  10   7        8.53       27.63      7.52 o 
 -13  10   7       11.16       11.93     10.47 o 
 -12  10   7       22.37       41.78     12.46 o 
 -11  10   7       80.87       74.03     10.64 o 
 -10  10   7        0.17       -0.64      3.47 o 
  -9  10   7        7.41       13.76      4.35 o 
  -8  10   7       45.20       47.63      6.61 o 
  -7  10   7       50.89       47.90      6.38 o 
  -6  10   7       77.57       97.85      7.50 o 
  -5  10   7       40.78       33.55      7.25 o 
  -4  10   7       53.21       48.82      5.70 o 
  -3  10   7       43.50       44.73      5.36 o 
  -2  10   7       13.12        4.92      3.65 o 
  -1  10   7       10.99       12.96      3.33 o 
   0  10   7        0.04        7.58      2.41 o 
   1  10   7        0.77        0.05      3.07 o 
   2  10   7       23.71       25.39      4.25 o 
   3  10   7        5.04        1.62      2.31 o 
   4  10   7        0.27       -1.07      4.38 o 
 -14  11   7        0.31       -6.31     13.87 o 
 -13  11   7        0.79        4.21      6.19 o 
 -12  11   7        0.84        6.12      4.03 o 
 -11  11   7        9.35       18.19      5.24 o 
 -10  11   7        7.12       10.00      3.44 o 
  -9  11   7        9.73       12.72      3.64 o 
  -8  11   7       66.74       69.17      7.96 o 
  -7  11   7       23.12       32.08      5.57 o 
  -6  11   7        9.47        4.83      4.68 o 
  -5  11   7        4.17        2.87      2.64 o 
  -4  11   7       66.11       74.32      8.45 o 
  -3  11   7        5.73        3.52      2.36 o 
  -2  11   7       31.76       29.01      4.56 o 
  -1  11   7        1.17        0.99      1.74 o 
   0  11   7        2.55        1.44      2.13 o 
   1  11   7        0.73        2.19      2.23 o 
   2  11   7        4.52        7.73      2.67 o 
   3  11   7        3.41        6.95      3.87 o 
   4  11   7        0.41        3.65      5.80 o 
 -13  12   7        4.59        5.55      4.71 o 
 -12  12   7        0.07        1.71      3.59 o 
 -11  12   7        0.33        6.19      4.92 o 
 -10  12   7        2.50        2.91      3.20 o 
  -9  12   7        0.27        3.57      3.15 o 
  -8  12   7       30.27       28.68      5.45 o 
  -7  12   7       38.40       31.85      7.60 o 
  -6  12   7        9.73       13.01      6.40 o 
  -5  12   7       56.39       47.06     12.46 o 
  -4  12   7      114.54      113.05      8.49 o 
  -3  12   7       24.84       20.63      4.10 o 
  -2  12   7       31.67       39.02      9.92 o 
  -1  12   7       67.86       79.26     12.09 o 
   0  12   7        0.55        3.38      4.41 o 
   1  12   7        0.00        7.66      3.85 o 
   2  12   7        3.85       -2.07      3.97 o 
 -12  13   7        0.73        5.30      5.25 o 
 -11  13   7       21.26       16.85      6.02 o 
 -10  13   7        2.50        5.88      3.11 o 
  -9  13   7        0.18        3.27      5.14 o 
  -8  13   7        5.67        8.43      3.53 o 
  -7  13   7        3.42       -0.52      2.33 o 
  -6  13   7        0.00       -0.02      2.61 o 
  -5  13   7        4.62        0.84      8.42 o 
  -4  13   7        0.50        1.13      5.45 o 
  -3  13   7        0.83        4.05      5.01 o 
  -2  13   7        8.74       11.44      6.55 o 
  -1  13   7        8.48        5.56      4.66 o 
   0  13   7        0.05        1.46      4.83 o 
   1  13   7        4.50       -3.28      4.39 o 
 -11  14   7        9.82       22.15      6.02 o 
  -9  14   7        6.17       12.54      5.75 o 
  -8  14   7        1.37       -1.82      5.14 o 
  -7  14   7        1.37        1.88      4.92 o 
  -6  14   7        6.84        8.77      6.06 o 
  -5  14   7        0.06        1.39      6.19 o 
  -4  14   7        2.53        3.35      6.88 o 
  -3  14   7        6.46        1.73      4.53 o 
  -2  14   7       15.58        8.19      8.76 o 
  -1  14   7        8.85        2.07      7.90 o 
  -9  15   7        0.08       -2.93      5.86 o 
  -8  15   7        0.07        4.14      6.13 o 
  -7  15   7        2.47        5.19      7.02 o 
  -6  15   7        1.90        2.54      6.30 o 
  -5  15   7        0.76        9.67      7.29 o 
  -4  15   7        0.16        9.06      6.24 o 
  -3  15   7        0.00       -5.58      5.58 o 
  -1 -15   8        3.86        5.09      8.20 o 
   0 -15   8        5.31        3.61      4.83 o 
   1 -15   8       11.92        4.17      8.84 o 
   2 -15   8        0.17       20.88      7.53 o 
   3 -15   8        2.81       -4.74      6.23 o 
   4 -15   8        1.21        7.77      7.45 o 
  -3 -14   8        1.19       -2.18      2.84 o 
  -2 -14   8        2.79        6.28      6.96 o 
  -1 -14   8        0.88        3.05      3.06 o 
   0 -14   8        0.00        1.16      4.62 o 
   1 -14   8        5.72        5.78      2.94 o 
   2 -14   8        0.02       -2.94      5.62 o 
   3 -14   8        3.34       19.22     14.20 o 
   4 -14   8        1.49        2.20      9.85 o 
   5 -14   8        3.56        3.07      9.81 o 
   6 -14   8        0.12       -5.72     11.46 o 
  -5 -13   8        0.69        3.58     11.79 o 
  -4 -13   8        2.36       -3.02      3.02 o 
  -3 -13   8        2.83        1.50      3.02 o 
  -2 -13   8       44.33       41.10      8.17 o 
  -1 -13   8        1.29        3.34      2.67 o 
   0 -13   8        0.26        4.27      3.52 o 
   1 -13   8       12.54        4.92      3.02 o 
   2 -13   8       14.57       14.98     15.39 o 
   3 -13   8        6.58       19.74     20.36 o 
   4 -13   8       25.01       49.62     14.34 o 
   5 -13   8        3.22        6.91      8.73 o 
   6 -13   8       12.80       18.62      9.32 o 
   7 -13   8        5.26        7.96      6.05 o 
  -7 -12   8        5.93       14.20     34.25 o 
  -6 -12   8        0.62       39.55     29.00 o 
  -5 -12   8        0.27        3.91      3.51 o 
  -4 -12   8        0.18       -1.02      2.72 o 
  -3 -12   8       38.13       41.32      7.82 o 
  -2 -12   8       23.23       12.51      9.06 o 
  -1 -12   8       12.61        9.52      5.27 o 
   0 -12   8       49.98       59.95      9.66 o 
   1 -12   8       72.79       68.21      9.79 o 
   2 -12   8       41.68       50.67     26.74 o 
   3 -12   8       52.29       68.61     17.00 o 
   4 -12   8        1.01       -5.03      5.38 o 
   5 -12   8        1.25       -5.00      5.00 o 
   6 -12   8        3.66       10.11      7.10 o 
   7 -12   8        9.92        3.35      5.80 o 
   8 -12   8        0.04       -0.60      5.25 o 
  -8 -11   8       11.73       16.61      6.35 o 
  -7 -11   8        2.16        3.87      5.02 o 
  -6 -11   8        9.27       11.30      5.13 o 
  -5 -11   8       14.03        8.75     12.51 o 
  -4 -11   8        0.43        1.28      2.63 o 
  -3 -11   8       29.97       16.68     10.92 o 
  -2 -11   8        1.31        5.33      2.98 o 
  -1 -11   8        0.59        1.70      2.56 o 
   0 -11   8      251.11      277.19     16.96 o 
   1 -11   8       49.58       35.12      7.94 o 
   2 -11   8        4.69       10.30      7.51 o 
   3 -11   8       85.92       71.36     15.20 o 
   4 -11   8       18.25       18.36      7.53 o 
   5 -11   8        0.11       -0.45      4.45 o 
   6 -11   8       10.47        7.35      5.86 o 
   7 -11   8        0.11        1.59      4.36 o 
   8 -11   8        0.30        5.73      4.61 o 
   9 -11   8        0.92        8.68     13.56 o 
  -9 -10   8        4.87        2.96     16.52 o 
  -8 -10   8        0.67       75.90     33.92 o 
  -7 -10   8        0.10       24.47     26.19 o 
  -6 -10   8       63.64       56.65     10.63 o 
  -5 -10   8        0.76       -3.02      3.02 o 
  -4 -10   8        1.63       -2.66      2.66 o 
  -3 -10   8        9.02        6.18      5.93 o 
  -2 -10   8        8.80        8.79      3.15 o 
  -1 -10   8        0.00       -3.43      3.66 o 
   0 -10   8        1.83       -1.96      1.96 o 
   1 -10   8       26.47       24.93      5.23 o 
   2 -10   8       39.00       26.61     10.12 o 
   3 -10   8        9.57       15.30      6.99 o 
   4 -10   8        9.07       14.55      6.97 o 
   5 -10   8       13.31       18.28      7.45 o 
   6 -10   8       13.71       17.82      7.68 o 
   7 -10   8       10.51       19.72      6.75 o 
   8 -10   8       15.36       11.85      8.62 o 
   9 -10   8        7.64       -0.96      4.54 o 
 -10  -9   8        2.01       -3.39      6.77 o 
  -9  -9   8        0.59       10.51     10.55 o 
  -8  -9   8        2.09        5.62     13.98 o 
  -7  -9   8        0.81        2.32      3.65 o 
  -6  -9   8        0.02       -2.76      9.94 o 
  -5  -9   8        0.06       -1.32      3.31 o 
  -4  -9   8       26.22       29.30      6.91 o 
  -3  -9   8       29.52       31.26      5.90 o 
  -2  -9   8       20.03       12.47      6.29 o 
  -1  -9   8        1.93        6.85      2.77 o 
   0  -9   8       23.77       25.19      5.36 o 
   1  -9   8       52.04       74.09      7.75 o 
   2  -9   8        5.00       10.84      3.23 o 
   3  -9   8      209.12      180.53     17.59 o 
   4  -9   8       72.15       81.44     14.47 o 
   5  -9   8       34.76       38.32      9.51 o 
   6  -9   8        3.42        8.75      5.94 o 
   7  -9   8        9.35        8.17      5.21 o 
   8  -9   8        1.16        2.80      4.34 o 
   9  -9   8        0.07        5.59      5.28 o 
  10  -9   8        0.01        2.71      8.12 o 
 -10  -8   8        6.80       11.12      5.87 o 
  -9  -8   8        5.77       76.01     30.83 o 
  -8  -8   8        0.11        3.54      4.34 o 
  -7  -8   8        0.97       38.50     27.95 o 
  -6  -8   8       62.83       72.48     11.66 o 
  -5  -8   8       31.35       17.65      7.44 o 
  -4  -8   8        4.77        3.90      2.79 o 
  -3  -8   8        0.26        0.04      2.60 o 
  -2  -8   8       42.32       37.45     16.88 o 
  -1  -8   8       29.20       29.85      5.28 o 
   0  -8   8       41.50       42.87      6.00 o 
   1  -8   8        4.80        1.55      5.09 o 
   2  -8   8       58.77       61.15      6.34 o 
   3  -8   8        1.12       -1.57      3.24 o 
   4  -8   8        7.54        8.90      5.08 o 
   5  -8   8        6.61       10.26      5.62 o 
   6  -8   8        1.56        2.90      4.53 o 
   7  -8   8        5.77        9.82      8.09 o 
   8  -8   8        0.04        0.18      4.10 o 
   9  -8   8        2.40        3.07      4.60 o 
  10  -8   8        0.00        4.16      5.53 o 
 -11  -7   8        0.16        5.21      7.73 o 
 -10  -7   8       10.25       15.40      6.02 o 
  -9  -7   8        6.05        4.53     10.94 o 
  -8  -7   8        0.80        4.08      4.50 o 
  -7  -7   8       29.98       40.58      8.87 o 
  -6  -7   8      129.73      124.16     11.71 o 
  -5  -7   8       23.29       28.57      6.58 o 
  -4  -7   8        8.83       11.41      3.72 o 
  -3  -7   8       86.63       82.23      9.31 o 
  -2  -7   8      146.15      129.77     13.67 o 
  -1  -7   8       13.00       19.81      4.13 o 
   0  -7   8       33.73       36.05      5.17 o 
   1  -7   8        0.29        0.71      3.37 o 
   2  -7   8       55.96       55.11      4.89 o 
   3  -7   8        0.07       -1.69      3.66 o 
   4  -7   8       15.32       16.55      6.67 o 
   5  -7   8       18.76       11.66      6.91 o 
   6  -7   8        1.15        3.94      2.04 o 
   7  -7   8        3.52        0.97      2.45 o 
   8  -7   8        2.55       -1.37      2.04 o 
   9  -7   8        0.27        0.93      3.15 o 
  10  -7   8        0.03       -2.62      3.63 o 
 -12  -6   8        4.93        2.31      3.92 o 
 -11  -6   8        2.37        2.89      7.71 o 
 -10  -6   8       29.31       38.71      7.84 o 
  -9  -6   8        8.10        8.52      9.31 o 
  -8  -6   8        0.00       22.93     20.99 o 
  -7  -6   8        3.86       36.96     24.09 o 
  -6  -6   8       32.75       36.69     10.58 o 
  -5  -6   8       11.13        6.13      2.53 o 
  -4  -6   8       30.45       24.89      8.07 o 
  -3  -6   8       63.67       55.92      7.60 o 
  -2  -6   8       49.05       61.08      6.63 o 
  -1  -6   8       27.98       26.26      4.22 o 
   0  -6   8        2.87        2.45      2.57 o 
   1  -6   8       95.13      113.93      7.75 o 
   2  -6   8       16.03       21.29      3.73 o 
   3  -6   8        0.71        2.19      1.57 o 
   4  -6   8       25.38       25.11      3.68 o 
   5  -6   8        1.46        2.29      1.83 o 
   6  -6   8       59.00       34.38      9.76 o 
   7  -6   8       36.11       29.51      4.64 o 
   8  -6   8       26.33       15.11      5.10 o 
   9  -6   8        0.00        3.40      2.84 o 
  10  -6   8        0.74       -0.09      5.78 o 
 -12  -5   8        6.19       34.25     19.17 o 
 -11  -5   8       86.74       78.02     13.76 o 
 -10  -5   8       11.69       10.23      4.97 o 
  -9  -5   8        5.98       30.00     20.00 o 
  -8  -5   8      126.16      120.94     11.25 o 
  -7  -5   8      117.90      109.99     19.45 o 
  -6  -5   8      471.81      410.20     20.11 o 
  -5  -5   8       24.56       20.85      4.86 o 
  -4  -5   8       23.79       22.48      4.82 o 
  -3  -5   8      295.77      311.73     13.68 o 
  -2  -5   8      382.73      356.11     12.67 o 
  -1  -5   8       71.96       76.39      3.57 o 
   0  -5   8       65.23       69.22      3.59 o 
   1  -5   8      260.53      281.83      7.52 o 
   2  -5   8        0.50        1.11      1.69 o 
   3  -5   8       71.13       63.93      4.91 o 
   4  -5   8        0.05       -0.51      2.50 o 
   5  -5   8       18.18       19.53      4.02 o 
   6  -5   8      134.12      146.50      8.65 o 
   7  -5   8        0.04       -0.03      2.13 o 
   8  -5   8        0.42        2.36      3.15 o 
   9  -5   8       13.65        1.82      5.02 o 
  10  -5   8        0.89       -0.18      5.22 o 
 -13  -4   8        1.00       53.20     23.37 o 
 -12  -4   8       26.52       23.31      6.85 o 
 -11  -4   8       37.21       36.35      8.73 o 
 -10  -4   8        0.14       -1.26      6.57 o 
  -9  -4   8        7.98        3.29      3.44 o 
  -8  -4   8      509.03      495.75     32.70 o 
  -7  -4   8       25.86       26.95      8.29 o 
  -6  -4   8       24.44       27.81      6.23 o 
  -5  -4   8       37.85       36.35      7.57 o 
  -4  -4   8        0.00        1.56      1.28 o 
  -3  -4   8        0.25        6.13      1.49 o 
  -2  -4   8       84.75       86.88      3.76 o 
  -1  -4   8        0.02        1.45      0.81 o 
   0  -4   8      250.20      277.58      7.48 o 
   1  -4   8        3.19        1.21      1.39 o 
   2  -4   8       26.79       38.72      3.28 o 
   3  -4   8      145.39      136.33      6.90 o 
   4  -4   8       70.96       60.39      5.76 o 
   5  -4   8       46.87       55.77      5.72 o 
   6  -4   8       24.61       27.33      4.39 o 
   7  -4   8        1.32        5.13      2.46 o 
   8  -4   8        5.73        0.76      5.10 o 
   9  -4   8        1.39        3.68      2.58 o 
  10  -4   8        2.19        3.21      2.75 o 
 -13  -3   8        1.95        7.24     15.47 o 
 -12  -3   8        0.63        2.42      6.21 o 
 -11  -3   8        9.01       11.11      9.97 o 
 -10  -3   8       51.38       46.18     16.71 o 
  -9  -3   8      309.52      237.00     47.36 o 
  -8  -3   8        0.78        4.87      3.04 o 
  -7  -3   8      500.82      421.25     14.76 o 
  -6  -3   8       31.63       32.71      4.86 o 
  -5  -3   8        0.12        1.72      2.03 o 
  -4  -3   8        5.25        5.95      1.52 o 
  -3  -3   8        1.68        3.05      0.88 o 
  -2  -3   8       41.70       41.00      3.19 o 
  -1  -3   8       57.51       67.10      3.46 o 
   0  -3   8        2.00        2.43      2.64 o 
   1  -3   8       52.03       61.43      3.54 o 
   2  -3   8        6.44        6.50      1.59 o 
   3  -3   8       13.38       14.63      2.86 o 
   4  -3   8      420.93      374.27     14.53 o 
   5  -3   8       14.16       14.47      3.47 o 
   6  -3   8       29.23       36.98      6.75 o 
   7  -3   8        0.03       -1.00      1.68 o 
   8  -3   8        0.26       14.71     10.52 o 
   9  -3   8        4.32        4.81      3.01 o 
  10  -3   8        1.43       -2.30      2.30 o 
 -14  -2   8        4.29        3.43     13.48 o 
 -13  -2   8        4.81        2.10      9.28 o 
 -12  -2   8       11.21       12.40      5.62 o 
 -11  -2   8        3.79        2.22      2.37 o 
 -10  -2   8       48.51       52.08      7.36 o 
  -9  -2   8       68.24       70.82      7.41 o 
  -8  -2   8       27.71       29.30      4.92 o 
  -7  -2   8       47.82       43.50      7.50 o 
  -6  -2   8       45.91       57.04     13.76 o 
  -5  -2   8       86.93       73.33      6.95 o 
  -4  -2   8      244.18      205.02      6.36 o 
  -3  -2   8      159.16      137.47      5.79 o 
  -2  -2   8       72.05       60.43      5.06 o 
  -1  -2   8       83.30       84.53      3.93 o 
   0  -2   8      796.22      806.90     14.10 o 
   1  -2   8        1.64        0.57      1.62 o 
   2  -2   8      693.12      622.70     12.66 o 
   3  -2   8        1.81        1.17      1.42 o 
   4  -2   8      259.82      280.41     11.94 o 
   5  -2   8       11.19        9.33      5.60 o 
   6  -2   8        0.18       -1.65      1.65 o 
   7  -2   8        6.91       10.34      3.28 o 
   8  -2   8        2.14        1.31      2.12 o 
   9  -2   8        5.00        6.00      3.23 o 
  10  -2   8        0.02        0.94      3.47 o 
 -14  -1   8        0.06        1.18      7.37 o 
 -13  -1   8        1.62        3.09      4.21 o 
 -12  -1   8        0.94        2.12      3.43 o 
 -11  -1   8        0.08        5.20      4.92 o 
 -10  -1   8        3.80        4.40      4.32 o 
  -9  -1   8        3.58        2.87      2.89 o 
  -8  -1   8       62.08       63.28      6.53 o 
  -7  -1   8       30.82       22.72      3.80 o 
  -6  -1   8        6.05       12.90      2.77 o 
  -5  -1   8      133.86      155.19      7.16 o 
  -4  -1   8      125.30      115.70      4.51 o 
  -3  -1   8      434.88      423.99      9.34 o 
  -2  -1   8     1453.17     1505.09     26.73 o 
  -1  -1   8       42.59       41.63      3.80 o 
   0  -1   8        0.38        1.50      1.41 o 
   1  -1   8      128.80      131.41      5.25 o 
   2  -1   8       38.69       38.82      3.45 o 
   3  -1   8      931.69      861.77     19.61 o 
   4  -1   8      227.87      212.06     11.64 o 
   5  -1   8       26.30       24.82      4.59 o 
   6  -1   8       64.62       57.79      7.22 o 
   7  -1   8        0.24       -0.72      1.71 o 
   8  -1   8        0.18        1.73      1.88 o 
   9  -1   8        0.22       -0.59      3.23 o 
  10  -1   8        5.11        6.39      3.57 o 
 -14   0   8        5.39        8.47      7.87 o 
 -13   0   8        1.58        6.23      7.49 o 
 -12   0   8        5.73        0.52      2.22 o 
 -11   0   8       13.93       18.82      4.27 o 
 -10   0   8        1.93       -1.80      1.80 o 
  -9   0   8      172.51      161.86      9.01 o 
  -8   0   8        6.84        5.35      7.68 o 
  -7   0   8       29.87       28.73      4.45 o 
  -6   0   8      240.40      226.50     11.15 o 
  -5   0   8      146.00      161.06      7.14 o 
  -4   0   8       37.90       24.22      2.42 o 
  -3   0   8        1.78        3.18      1.15 o 
  -2   0   8      345.19      353.38      8.69 o 
  -1   0   8        0.66        1.65      1.05 o 
   0   0   8        6.40        8.96      1.62 o 
   1   0   8      215.09      226.54      7.03 o 
   2   0   8        0.98        1.89      1.23 o 
   3   0   8       75.24       84.01      6.07 o 
   4   0   8      685.26      665.74     19.77 o 
   5   0   8       18.92       15.76      4.10 o 
   6   0   8        0.46        2.91      3.01 o 
   7   0   8        8.75        5.09      2.44 o 
   8   0   8        2.38        5.50      2.49 o 
   9   0   8        0.97       -2.04      3.95 o 
  10   0   8        1.52        6.08      7.90 o 
 -15   1   8        1.72        3.37      5.19 o 
 -14   1   8        7.47        2.33      4.32 o 
 -13   1   8       22.74       29.69      7.13 o 
 -12   1   8        2.69        3.45      5.81 o 
 -11   1   8        0.33        3.78      3.22 o 
 -10   1   8       21.64       22.39      5.72 o 
  -9   1   8       14.59       11.45      3.40 o 
  -8   1   8       23.52       15.49      3.62 o 
  -7   1   8      152.34      146.31      8.10 o 
  -6   1   8        8.53        7.91      2.48 o 
  -5   1   8     3097.67     2834.56     52.81 o 
  -4   1   8     1530.99     1475.05     21.29 o 
  -3   1   8       18.49       37.16      3.23 o 
  -2   1   8      206.03      230.58      7.14 o 
  -1   1   8        2.62        4.71      2.13 o 
   0   1   8       38.91       42.64      3.53 o 
   1   1   8      283.84      287.52      8.32 o 
   2   1   8       90.39       66.28      5.08 o 
   3   1   8      626.10      620.93     18.41 o 
   4   1   8      174.15      169.74      9.57 o 
   5   1   8      566.82      542.65     19.11 o 
   6   1   8        6.15        0.69      4.06 o 
   7   1   8        8.16       15.81      9.47 o 
   8   1   8        0.86        0.79      3.07 o 
   9   1   8        3.90        8.11      5.22 o 
 -15   2   8        0.44       -3.02      7.90 o 
 -14   2   8       34.47       34.38      8.05 o 
 -13   2   8        5.94       -3.60     17.51 o 
 -12   2   8       10.96        7.36      2.62 o 
 -11   2   8      107.41       95.31      8.02 o 
 -10   2   8        0.48        2.46      2.58 o 
  -9   2   8      429.08      428.93     15.10 o 
  -8   2   8       10.66       22.90      4.05 o 
  -7   2   8       14.70       18.13      3.87 o 
  -6   2   8        1.90        4.25      1.68 o 
  -5   2   8      427.93      423.84     12.63 o 
  -4   2   8      137.53      124.21      4.89 o 
  -3   2   8      109.89      111.76      4.95 o 
  -2   2   8     1878.21     1963.14     27.29 o 
  -1   2   8        3.13        2.71      1.13 o 
   0   2   8      283.82      271.90      8.60 o 
   1   2   8      164.83      149.56      6.56 o 
   2   2   8       19.90       19.27      3.11 o 
   3   2   8       41.01       38.06      4.38 o 
   4   2   8      285.76      262.10     12.17 o 
   5   2   8        1.09        3.16      1.92 o 
   6   2   8       51.08       50.51      6.99 o 
   7   2   8        1.16        2.74      2.37 o 
   8   2   8        6.71       19.17      8.62 o 
   9   2   8        0.36       17.68     10.28 o 
 -15   3   8        0.68        8.73      5.25 o 
 -14   3   8        0.14       -3.45      5.36 o 
 -13   3   8       13.77       14.40      5.42 o 
 -12   3   8        0.04        4.04      4.19 o 
 -11   3   8       44.76       37.21      6.05 o 
 -10   3   8       23.60       36.78      5.56 o 
  -9   3   8      214.71      205.83     11.11 o 
  -8   3   8       36.66       35.71      5.21 o 
  -7   3   8        7.69        7.45      2.77 o 
  -6   3   8       35.48       40.12      4.59 o 
  -5   3   8       43.63       36.23      4.12 o 
  -4   3   8       17.18       22.07      2.57 o 
  -3   3   8        3.69        5.33      2.24 o 
  -2   3   8      244.58      230.77      8.55 o 
  -1   3   8       87.94       93.87      5.25 o 
   0   3   8        0.16        0.69      1.20 o 
   1   3   8       12.51       14.12      2.68 o 
   2   3   8       46.88       44.28      4.59 o 
   3   3   8      104.66      106.18      6.69 o 
   4   3   8       75.67       72.34     11.05 o 
   5   3   8       31.37       28.03      5.72 o 
   6   3   8        0.78        4.38      2.41 o 
   7   3   8        5.95        2.48      2.37 o 
   8   3   8        0.03       -1.69      5.33 o 
 -15   4   8        0.18       -0.59      7.29 o 
 -14   4   8        0.12        2.40      4.14 o 
 -13   4   8        3.07       -0.27      3.58 o 
 -12   4   8       29.02       31.16      7.82 o 
 -11   4   8       50.09       54.62      7.05 o 
 -10   4   8        0.65        5.35      2.79 o 
  -9   4   8      189.29      188.44     13.62 o 
  -8   4   8       94.43      105.13      7.52 o 
  -7   4   8       11.20       11.99      2.83 o 
  -6   4   8       42.44       28.49      3.96 o 
  -5   4   8      257.87      283.10      7.98 o 
  -4   4   8      339.49      323.28      8.56 o 
  -3   4   8        4.99        9.52      1.62 o 
  -2   4   8      515.42      456.49     13.76 o 
  -1   4   8        4.78        7.51      1.93 o 
   0   4   8       68.16       81.78      5.44 o 
   1   4   8       53.84       45.14      4.79 o 
   2   4   8        9.05        7.93      2.15 o 
   3   4   8       37.40       35.91      4.59 o 
   4   4   8       50.93       45.47      6.39 o 
   5   4   8       22.03       20.18      4.22 o 
   6   4   8       15.48       19.51      4.06 o 
   7   4   8       12.36       24.64      5.70 o 
   8   4   8       31.02       28.25      7.65 o 
 -15   5   8       16.49       16.19      6.05 o 
 -14   5   8        2.23        6.32      7.07 o 
 -13   5   8        2.88       12.62      4.90 o 
 -12   5   8        5.45       10.92      4.77 o 
 -11   5   8       20.88       17.83      4.00 o 
 -10   5   8        1.59        1.51      2.30 o 
  -9   5   8      107.54      108.30     10.36 o 
  -8   5   8       73.92       69.20      6.96 o 
  -7   5   8       54.37       53.62      5.73 o 
  -6   5   8      232.38      225.66      9.31 o 
  -5   5   8      304.44      299.54     10.16 o 
  -4   5   8       91.76       95.44      4.75 o 
  -3   5   8        4.62        6.74      1.88 o 
  -2   5   8       23.66       31.09      3.75 o 
  -1   5   8        3.96        5.60      4.42 o 
   0   5   8        0.54        1.22      1.67 o 
   1   5   8       63.00       58.57      7.52 o 
   2   5   8        1.72        0.07      1.82 o 
   3   5   8       38.71       34.26      4.75 o 
   4   5   8       13.98       12.14      3.35 o 
   5   5   8        6.01        9.41      3.14 o 
   6   5   8        4.20        4.56      2.79 o 
   7   5   8        7.76       13.16      5.69 o 
 -15   6   8        3.95       16.04      6.21 o 
 -14   6   8       10.42       17.95      9.25 o 
 -13   6   8        2.30        2.79      7.60 o 
 -12   6   8        6.03       11.18      4.96 o 
 -11   6   8       46.55       43.88      7.37 o 
 -10   6   8        6.03        7.39      4.41 o 
  -9   6   8      467.59      437.27     15.77 o 
  -8   6   8       32.41       37.20      5.22 o 
  -7   6   8      523.78      493.47     15.24 o 
  -6   6   8       19.79       26.77      4.02 o 
  -5   6   8        1.50        2.63      1.56 o 
  -4   6   8        1.52        2.32      1.33 o 
  -3   6   8       50.00       49.56      5.45 o 
  -2   6   8      167.26      175.51     10.91 o 
  -1   6   8       13.10       11.41      2.72 o 
   0   6   8      238.47      216.75      9.15 o 
   1   6   8        9.17        3.23      2.40 o 
   2   6   8       34.46       32.66      4.67 o 
   3   6   8       22.17       14.67      3.00 o 
   4   6   8        2.15        1.14      2.07 o 
   5   6   8        0.31        4.53      2.73 o 
   6   6   8        3.35        7.04      5.69 o 
   7   6   8        1.87        2.26      3.54 o 
 -15   7   8        0.10       -2.34      4.45 o 
 -14   7   8        1.44        2.08      4.94 o 
 -13   7   8        0.65        3.02      7.79 o 
 -12   7   8        1.42        8.82      4.95 o 
 -11   7   8        6.55        8.18      3.51 o 
 -10   7   8       95.02       90.38     12.56 o 
  -9   7   8       45.52       53.50      6.82 o 
  -8   7   8        0.58        0.07      2.48 o 
  -7   7   8      139.95      121.05      7.37 o 
  -6   7   8       31.74       29.68      5.55 o 
  -5   7   8        7.17        4.85      3.93 o 
  -4   7   8      287.99      290.32     10.19 o 
  -3   7   8       75.44       80.23      6.16 o 
  -2   7   8       19.21       15.09      3.03 o 
  -1   7   8       32.19       25.19      4.13 o 
   0   7   8        3.44        3.16      4.80 o 
   1   7   8       33.40       19.73      3.66 o 
   2   7   8        0.43       -0.49      2.04 o 
   3   7   8        3.18       -0.23      1.96 o 
   4   7   8       66.96       67.64      8.25 o 
   5   7   8        0.94       -1.63      4.39 o 
   6   7   8        0.16        0.66      4.14 o 
 -15   8   8        4.78       13.27     13.15 o 
 -14   8   8        3.67        4.99      4.51 o 
 -13   8   8       18.34       20.95      6.69 o 
 -12   8   8        0.00        0.06      6.55 o 
 -11   8   8        0.92        2.98      5.17 o 
 -10   8   8       98.08      100.25      9.32 o 
  -9   8   8       47.56       51.12      6.99 o 
  -8   8   8      495.72      513.69     16.82 o 
  -7   8   8      400.10      375.13     15.27 o 
  -6   8   8        8.78        8.56      3.26 o 
  -5   8   8      199.34      184.23      8.45 o 
  -4   8   8      160.62      147.25      8.56 o 
  -3   8   8       21.07       26.56      4.27 o 
  -2   8   8       27.17       20.13      4.00 o 
  -1   8   8        0.44       -1.52      1.52 o 
   0   8   8        1.26        2.36      2.17 o 
   1   8   8       10.62        9.58      3.31 o 
   2   8   8        5.90        6.20      2.35 o 
   3   8   8       59.41       68.25      6.86 o 
   4   8   8       25.24       29.22      5.26 o 
   5   8   8        0.00       -1.02      6.13 o 
 -14   9   8       17.30       19.07      6.11 o 
 -13   9   8        0.04       -5.40     11.10 o 
 -12   9   8        7.48        2.14      3.89 o 
 -11   9   8        0.17        2.90      2.68 o 
 -10   9   8        5.24        9.81      4.54 o 
  -9   9   8       51.17       62.95      8.05 o 
  -8   9   8      121.70      117.81      9.19 o 
  -7   9   8        1.29        4.16      2.87 o 
  -6   9   8      238.20      243.32     12.15 o 
  -5   9   8      185.66      179.22     10.41 o 
  -4   9   8      326.62      322.54     11.70 o 
  -3   9   8        6.17        9.43      2.96 o 
  -2   9   8        0.04       -1.70      2.26 o 
  -1   9   8        5.23        3.19      2.14 o 
   0   9   8        0.03        2.22      2.35 o 
   1   9   8        0.46        2.33      2.29 o 
   2   9   8        2.51        4.66      2.31 o 
   3   9   8        0.11        1.35      2.08 o 
   4   9   8        0.06       -1.78      3.15 o 
   5   9   8        0.12        2.26      2.71 o 
 -14  10   8        2.65        2.08      4.47 o 
 -13  10   8       10.13       16.24      5.85 o 
 -12  10   8       27.14       23.59      6.38 o 
 -11  10   8       13.99       16.48      4.30 o 
 -10  10   8       13.34       19.55      5.02 o 
  -9  10   8       11.74       13.53      3.98 o 
  -8  10   8        2.44       11.70      3.85 o 
  -7  10   8      115.01      112.45      8.64 o 
  -6  10   8        1.72        6.43      5.36 o 
  -5  10   8       74.89       69.44      6.53 o 
  -4  10   8       10.10        6.74      2.78 o 
  -3  10   8       43.05       45.63      6.76 o 
  -2  10   8        3.95        6.07      2.83 o 
  -1  10   8        0.58       -0.87      3.62 o 
   0  10   8        0.00       -2.28      2.28 o 
   1  10   8       17.55       23.07      5.70 o 
   2  10   8        1.01        0.50      2.03 o 
   3  10   8       13.46       11.60      3.03 o 
   4  10   8        0.58        4.64      2.58 o 
 -14  11   8        0.19        1.18      4.32 o 
 -13  11   8        4.76        0.54      4.51 o 
 -12  11   8        0.06        0.66      4.14 o 
 -11  11   8        0.40       -1.79      5.86 o 
 -10  11   8        5.54       10.16      4.27 o 
  -9  11   8       14.00       17.16      5.50 o 
  -8  11   8       17.11       24.79      5.20 o 
  -7  11   8      116.47      123.89      9.00 o 
  -6  11   8       19.92       24.35      4.73 o 
  -5  11   8        1.80        2.43      2.51 o 
  -4  11   8       89.64       98.98      7.51 o 
  -3  11   8        5.83        3.98      2.38 o 
  -2  11   8        5.26        8.77      2.74 o 
  -1  11   8       11.66       16.32      3.65 o 
   0  11   8        7.91        8.82      2.68 o 
   1  11   8        0.01       -1.93      1.93 o 
   2  11   8        5.39       -1.48      3.16 o 
   3  11   8        0.49        2.75      2.42 o 
 -13  12   8        1.21       -1.22      4.92 o 
 -12  12   8        3.27        2.76      4.09 o 
 -11  12   8        8.85        8.40      4.75 o 
 -10  12   8        8.82        7.80      3.32 o 
  -9  12   8        0.51        5.40      3.95 o 
  -8  12   8        0.10        1.98      3.73 o 
  -7  12   8        4.06        4.80      3.87 o 
  -6  12   8        2.34        1.16      2.04 o 
  -5  12   8        0.16       -1.69      2.61 o 
  -4  12   8        0.52        0.97      2.43 o 
  -3  12   8        4.09        8.67      2.83 o 
  -2  12   8        0.19       -2.83      2.83 o 
  -1  12   8        3.43        6.98      4.50 o 
   0  12   8        0.48       -3.35      3.70 o 
   1  12   8        0.09       13.09      5.41 o 
   2  12   8        0.01       -5.36      5.36 o 
 -12  13   8        3.91        9.12      5.58 o 
 -11  13   8        1.74       -3.04      3.04 o 
 -10  13   8        0.75        4.88      3.00 o 
  -9  13   8        0.08       -0.25      2.51 o 
  -8  13   8        3.31       13.13      3.66 o 
  -7  13   8        0.91        3.64      4.72 o 
  -6  13   8       16.18       11.25      3.52 o 
  -5  13   8        5.29        3.37      5.14 o 
  -4  13   8        0.78       -0.52      4.09 o 
  -3  13   8        0.21        3.28      4.43 o 
  -2  13   8        0.48        2.71      4.00 o 
  -1  13   8        5.93        0.56      4.79 o 
   0  13   8        2.27        3.67      4.93 o 
 -11  14   8        2.16        3.43      3.92 o 
 -10  14   8        1.12        6.48      3.62 o 
  -9  14   8        8.29        7.06      3.92 o 
  -8  14   8        0.26       11.71      5.69 o 
  -7  14   8        8.58       14.25      7.29 o 
  -6  14   8        0.06        7.90      5.19 o 
  -5  14   8        0.76        4.45      4.76 o 
  -4  14   8        0.33        7.02     12.35 o 
  -3  14   8        0.84        0.17      4.92 o 
  -2  14   8       16.88       19.92      8.70 o 
  -9  15   8        2.53       -4.59      5.58 o 
  -8  15   8        5.26       13.20      5.75 o 
  -7  15   8        0.33        1.05      5.58 o 
  -6  15   8        1.63       -1.77      4.86 o 
  -5  15   8        5.85        5.69      4.86 o 
  -4  15   8        0.23       -3.76      7.73 o 
  -3 -14   9        0.70        9.79      3.92 o 
  -2 -14   9        6.51        5.37      5.97 o 
  -1 -14   9        7.98        4.05      4.42 o 
   0 -14   9        0.02       -1.78      2.92 o 
   1 -14   9        0.31       11.96      8.81 o 
   2 -14   9        0.06        0.99      9.97 o 
   3 -14   9        0.01        9.85     13.07 o 
   4 -14   9        1.37       16.67     14.19 o 
  -5 -13   9        2.82        3.25      4.00 o 
  -4 -13   9        2.46        5.49      4.14 o 
  -3 -13   9        1.84        4.70      3.69 o 
  -2 -13   9       46.79       61.87     11.82 o 
  -1 -13   9        3.47        4.97      3.37 o 
   0 -13   9       13.65       10.73      3.67 o 
   1 -13   9       19.00        4.52      9.36 o 
   2 -13   9        5.47        0.53     10.74 o 
   3 -13   9        7.00        7.02     23.92 o 
   4 -13   9        7.37       20.43     11.32 o 
   5 -13   9        1.26        3.21      6.75 o 
   6 -13   9        0.87        3.08      7.15 o 
  -6 -12   9        4.38       -3.28      3.28 o 
  -5 -12   9        0.04       -4.34     17.87 o 
  -4 -12   9        0.88        0.87      7.29 o 
  -3 -12   9       41.44       38.61      7.82 o 
  -2 -12   9        5.37        9.44      6.82 o 
  -1 -12   9        1.20        5.53      3.09 o 
   0 -12   9       85.08       86.98     11.19 o 
   1 -12   9        1.32       -2.42      6.30 o 
   2 -12   9       21.44        7.23     10.00 o 
   3 -12   9        1.16        3.15      6.82 o 
   4 -12   9        9.54       11.17      8.28 o 
   5 -12   9       28.07       20.29     28.12 o 
   6 -12   9        3.45        6.59      6.36 o 
   7 -12   9        0.07        8.59      8.48 o 
  -7 -11   9        1.73       22.70     26.57 o 
  -6 -11   9        2.96       -8.26      8.26 o 
  -5 -11   9       25.03       23.72      8.37 o 
  -4 -11   9       10.55        3.30      3.47 o 
  -3 -11   9       20.04       19.66      7.92 o 
  -2 -11   9       12.32       26.52      7.65 o 
  -1 -11   9        5.90        3.94      4.02 o 
   0 -11   9      128.85      120.92     24.50 o 
   1 -11   9        2.14        1.82      3.49 o 
   2 -11   9       22.85       31.75     10.27 o 
   3 -11   9        4.11        1.40      5.86 o 
   4 -11   9        7.03        7.43      6.10 o 
   5 -11   9        0.06        3.15      5.64 o 
   6 -11   9        5.17       50.55     20.99 o 
   7 -11   9        0.09       -0.66     11.88 o 
   8 -11   9        6.34       23.12      6.81 o 
  -8 -10   9       11.39       12.79      6.88 o 
  -7 -10   9        1.18        8.09      6.27 o 
  -6 -10   9        4.64        6.43      4.83 o 
  -5 -10   9        0.70       -0.56      4.36 o 
  -4 -10   9       13.66       14.94      4.94 o 
  -3 -10   9        0.02        2.16      3.11 o 
  -2 -10   9        3.16        4.42      2.72 o 
  -1 -10   9        0.10       -2.47      6.79 o 
   0 -10   9        0.10       -2.49      2.55 o 
   1 -10   9       12.59       19.77      4.48 o 
   2 -10   9      108.95      117.89     18.81 o 
   3 -10   9        2.80       -4.52      4.52 o 
   4 -10   9        9.99        3.74      5.08 o 
   5 -10   9        1.23        8.82      4.90 o 
   6 -10   9        0.11       -3.80      3.80 o 
   7 -10   9        4.96        3.28      8.40 o 
   8 -10   9        0.01       -0.08      5.63 o 
  -9  -9   9        4.73        1.37     15.22 o 
  -8  -9   9        0.41        1.81      3.46 o 
  -7  -9   9        1.23       -2.35      3.59 o 
  -6  -9   9        0.69       -2.11      2.82 o 
  -5  -9   9        0.30        9.61     10.83 o 
  -4  -9   9       24.96        7.59      6.82 o 
  -3  -9   9       11.92        4.37      2.54 o 
  -2  -9   9        2.82        2.53      2.45 o 
  -1  -9   9       15.46       23.34      5.29 o 
   0  -9   9        4.90        0.53      2.56 o 
   1  -9   9       22.62       23.42      5.25 o 
   2  -9   9        1.38        0.38      5.27 o 
   3  -9   9       28.17       31.75      8.46 o 
   4  -9   9        1.58       -0.19      4.57 o 
   5  -9   9        0.39       -1.98      7.62 o 
   6  -9   9        9.71       16.06      6.96 o 
   7  -9   9       20.93       23.99      7.44 o 
   8  -9   9        4.59        4.67      5.14 o 
   9  -9   9        4.24       -1.63      9.00 o 
 -10  -8   9        1.02       46.79     24.09 o 
  -9  -8   9        5.41        0.20     14.14 o 
  -8  -8   9        3.06       62.54     35.69 o 
  -7  -8   9       10.09       17.03      8.51 o 
  -6  -8   9        4.74        0.80      3.35 o 
  -5  -8   9        0.61        0.30      3.48 o 
  -4  -8   9        4.14        3.28      4.56 o 
  -3  -8   9        0.62        0.72      3.59 o 
  -2  -8   9       28.73       17.63      5.30 o 
  -1  -8   9       37.99       31.44      5.69 o 
   0  -8   9       12.07       14.09      3.97 o 
   1  -8   9       10.32       18.15      7.00 o 
   2  -8   9        5.80        3.57      4.86 o 
   3  -8   9        0.67       -0.79      4.07 o 
   4  -8   9        0.47        5.82      5.08 o 
   5  -8   9        0.02       -2.86      4.58 o 
   6  -8   9        3.50        9.13      5.74 o 
   7  -8   9        0.10        2.92      4.92 o 
   8  -8   9        0.17       -3.14      3.14 o 
   9  -8   9        0.00        6.10      7.15 o 
 -11  -7   9        0.05       25.74     16.74 o 
 -10  -7   9        0.82        1.96      4.70 o 
  -9  -7   9        0.04        7.78      5.44 o 
  -8  -7   9        0.23       -4.02     13.09 o 
  -7  -7   9       27.56       35.10      7.74 o 
  -6  -7   9       62.99       43.75      8.50 o 
  -5  -7   9       34.24       32.20      7.07 o 
  -4  -7   9      207.44      178.22     13.14 o 
  -3  -7   9       13.89        7.03      3.12 o 
  -2  -7   9        0.01        0.90      2.49 o 
  -1  -7   9      162.58      149.47      9.44 o 
   0  -7   9       28.95       24.75      4.51 o 
   1  -7   9       29.86       46.47     10.52 o 
   2  -7   9       13.37        9.20      5.28 o 
   3  -7   9        4.99       18.91      6.69 o 
   4  -7   9      184.76      155.73     18.14 o 
   5  -7   9       33.70       36.98      9.20 o 
   6  -7   9       10.28       18.60      6.78 o 
   7  -7   9        0.29        6.23      5.79 o 
   8  -7   9        1.63        0.28      4.01 o 
   9  -7   9        0.09        4.58      2.65 o 
 -12  -6   9        1.51        8.47      8.37 o 
 -11  -6   9        6.65       14.26      6.38 o 
 -10  -6   9       48.01       52.68      9.47 o 
  -9  -6   9        6.39       12.79      4.18 o 
  -8  -6   9        0.21       25.14     28.84 o 
  -7  -6   9       29.37       31.15      7.42 o 
  -6  -6   9        2.44        9.18      4.89 o 
  -5  -6   9        0.43        1.13      2.79 o 
  -4  -6   9      192.08      217.89     14.08 o 
  -3  -6   9       45.15       39.17      6.26 o 
  -2  -6   9      220.61      240.16     11.64 o 
  -1  -6   9      148.15      156.29      8.66 o 
   0  -6   9       87.99       82.01      6.64 o 
   1  -6   9       48.10       58.95      6.47 o 
   2  -6   9        1.53        7.49      4.90 o 
   3  -6   9       43.33       43.03      9.74 o 
   4  -6   9        1.68        2.34      2.40 o 
   5  -6   9       14.64       11.83      2.62 o 
   6  -6   9       85.62       59.88     14.14 o 
   7  -6   9       12.13       11.04      3.77 o 
   8  -6   9       10.34        6.96      3.19 o 
   9  -6   9        0.67        1.39      2.89 o 
 -12  -5   9        4.57        5.46      8.29 o 
 -11  -5   9      100.92      125.95     22.24 o 
 -10  -5   9       66.18       51.28      9.39 o 
  -9  -5   9       26.10       37.15     16.88 o 
  -8  -5   9       28.03       20.04     13.78 o 
  -7  -5   9        0.30        2.45      7.04 o 
  -6  -5   9       40.44       34.42      7.70 o 
  -5  -5   9       89.33       64.85      8.56 o 
  -4  -5   9       70.23       71.56      8.45 o 
  -3  -5   9       96.97       96.21      7.69 o 
  -2  -5   9       12.03       13.81      3.19 o 
  -1  -5   9       12.12       13.53      2.93 o 
   0  -5   9      155.37      137.27      7.86 o 
   1  -5   9        2.95        3.23      1.20 o 
   2  -5   9       12.99       13.69      2.68 o 
   3  -5   9       43.18       52.46      6.76 o 
   4  -5   9        1.76        0.67      2.39 o 
   5  -5   9        3.00        2.54      1.54 o 
   6  -5   9        8.73       17.53      3.38 o 
   7  -5   9        0.43        5.87      8.32 o 
   8  -5   9        0.11       -2.00      3.59 o 
   9  -5   9        0.06       -2.32      2.32 o 
 -13  -4   9       10.50       15.19     13.65 o 
 -12  -4   9       41.19       35.44      7.42 o 
 -11  -4   9       42.67       51.78      9.62 o 
 -10  -4   9        1.39        3.77      3.01 o 
  -9  -4   9        0.28        3.73      4.10 o 
  -8  -4   9      229.19      226.71     22.76 o 
  -7  -4   9      622.67      594.51     25.08 o 
  -6  -4   9      109.05      106.40     10.04 o 
  -5  -4   9      254.29      232.90     26.27 o 
  -4  -4   9        5.57        7.62      1.86 o 
  -3  -4   9      359.23      347.17      8.58 o 
  -2  -4   9      171.40      142.73      5.28 o 
  -1  -4   9      444.14      419.91      9.60 o 
   0  -4   9       72.75       76.69      4.05 o 
   1  -4   9        9.34        5.38      1.54 o 
   2  -4   9        8.01        9.39      2.46 o 
   3  -4   9        8.06        7.13      3.07 o 
   4  -4   9      130.59      113.76      7.37 o 
   5  -4   9        0.78        0.90      2.19 o 
   6  -4   9        0.35        1.63      1.72 o 
   7  -4   9        2.84        3.98      2.34 o 
   8  -4   9        5.12        8.45      3.31 o 
   9  -4   9        2.64       -2.35      2.35 o 
 -13  -3   9        0.52       -1.10     14.14 o 
 -12  -3   9        1.51       -0.79      3.29 o 
 -11  -3   9        0.02        8.31      8.98 o 
 -10  -3   9       11.94       13.23      6.99 o 
  -9  -3   9      119.61      116.71     10.92 o 
  -8  -3   9        7.07        8.97      2.83 o 
  -7  -3   9       26.84       27.53     13.81 o 
  -6  -3   9       76.31       70.10      5.25 o 
  -5  -3   9       56.45       53.12      4.10 o 
  -4  -3   9       82.37      107.96      4.73 o 
  -3  -3   9      198.26      205.51      6.58 o 
  -2  -3   9       41.08       51.70      3.51 o 
  -1  -3   9      173.78      163.03      7.34 o 
   0  -3   9       25.15       21.34      3.51 o 
   1  -3   9       46.82       52.71      3.84 o 
   2  -3   9        7.88       12.16      2.03 o 
   3  -3   9       14.54       13.49      2.71 o 
   4  -3   9       13.26       15.95      3.48 o 
   5  -3   9        3.08        1.90      2.32 o 
   6  -3   9        1.66        5.02      1.94 o 
   7  -3   9        0.53        3.53      3.01 o 
   8  -3   9        3.90        8.26      4.81 o 
   9  -3   9        0.15        2.56      4.39 o 
 -14  -2   9        1.16        2.32     12.87 o 
 -13  -2   9        2.80       25.96     15.97 o 
 -12  -2   9       10.69        8.22      4.39 o 
 -11  -2   9        3.09        7.67      2.84 o 
 -10  -2   9      116.98      145.82      9.94 o 
  -9  -2   9       26.66       18.64      4.05 o 
  -8  -2   9       47.55       52.55      8.79 o 
  -7  -2   9      302.41      242.15     28.78 o 
  -6  -2   9       16.10        6.34      5.30 o 
  -5  -2   9      123.13      119.63     10.05 o 
  -4  -2   9       49.89       51.14      5.86 o 
  -3  -2   9       52.62       65.85      5.71 o 
  -2  -2   9       45.75       43.02      5.68 o 
  -1  -2   9        4.44        1.03      2.04 o 
   0  -2   9      338.60      326.27      8.64 o 
   1  -2   9        0.00       -0.47      1.79 o 
   2  -2   9      242.62      258.36      8.60 o 
   3  -2   9      111.17       99.85      7.24 o 
   4  -2   9       16.80       18.53      5.80 o 
   5  -2   9       56.07       55.76     10.88 o 
   6  -2   9       23.93       26.10      5.02 o 
   7  -2   9        0.53       -0.66      2.15 o 
   8  -2   9        4.79       11.04      5.11 o 
   9  -2   9        0.28        0.54      2.50 o 
 -14  -1   9        4.87       24.69     20.22 o 
 -13  -1   9        1.04       -4.94      4.94 o 
 -12  -1   9        0.22        3.12      2.79 o 
 -11  -1   9        0.21        2.10      2.14 o 
 -10  -1   9        7.44       13.78      3.56 o 
  -9  -1   9       59.31       64.53      7.13 o 
  -8  -1   9       37.93       31.50      4.83 o 
  -7  -1   9       96.16       79.47      9.99 o 
  -6  -1   9        0.10        1.15      1.38 o 
  -5  -1   9        4.18        3.56      2.23 o 
  -4  -1   9       66.79       55.22      3.37 o 
  -3  -1   9      146.02      155.32      5.74 o 
  -2  -1   9       25.89       34.59      3.18 o 
  -1  -1   9      173.38      161.81      6.25 o 
   0  -1   9      220.09      189.98      9.18 o 
   1  -1   9      626.58      607.69     13.05 o 
   2  -1   9        1.35        0.64      1.12 o 
   3  -1   9       57.13       51.47      5.45 o 
   4  -1   9       27.75       25.01      6.63 o 
   5  -1   9      100.98      102.61      9.28 o 
   6  -1   9       41.92       52.75      9.83 o 
   7  -1   9        3.00        4.58      2.58 o 
   8  -1   9        3.83        5.75      3.67 o 
   9  -1   9        1.17        4.66      2.70 o 
 -14   0   9        0.89       -1.27      4.70 o 
 -13   0   9        3.67        5.11      5.23 o 
 -12   0   9        0.30        1.33      3.54 o 
 -11   0   9       13.22       14.67      5.21 o 
 -10   0   9        6.36       10.68      4.02 o 
  -9   0   9       20.81       19.02      6.13 o 
  -8   0   9       32.15       36.49      5.21 o 
  -7   0   9        5.01        5.31      2.36 o 
  -6   0   9      109.78      134.14     10.15 o 
  -5   0   9      228.44      230.95      8.96 o 
  -4   0   9      332.04      328.56      8.62 o 
  -3   0   9       13.00       24.10      2.80 o 
  -2   0   9      138.42      154.49      5.94 o 
  -1   0   9      210.75      199.12      6.72 o 
   0   0   9      114.27      106.28      5.06 o 
   1   0   9      629.01      550.11     12.25 o 
   2   0   9      106.40      103.23      5.38 o 
   3   0   9      181.67      182.37      9.95 o 
   4   0   9      142.55      134.16      9.09 o 
   5   0   9       17.19       11.20      3.04 o 
   6   0   9        0.09        3.30      6.46 o 
   7   0   9        1.03        5.56      2.82 o 
   8   0   9        7.72       10.22      4.02 o 
   9   0   9        1.91        6.88      3.47 o 
 -14   1   9        0.53        4.44      4.26 o 
 -13   1   9        1.12        4.92      5.02 o 
 -12   1   9        7.73       15.66      5.58 o 
 -11   1   9       37.31       26.76      5.35 o 
 -10   1   9       52.89       56.00      6.87 o 
  -9   1   9       20.03       12.70      4.35 o 
  -8   1   9       33.29       28.76      5.21 o 
  -7   1   9      104.49      113.64     13.64 o 
  -6   1   9      176.51      165.56      8.05 o 
  -5   1   9      451.36      453.36     12.89 o 
  -4   1   9      968.42      945.39     16.27 o 
  -3   1   9       10.42       10.97      1.90 o 
  -2   1   9       10.52        7.73      1.78 o 
  -1   1   9      128.90      139.60      5.83 o 
   0   1   9      157.36      149.86      5.96 o 
   1   1   9       18.10       16.01      3.89 o 
   2   1   9       29.79       31.52      3.94 o 
   3   1   9     1171.11     1097.57     27.11 o 
   4   1   9        1.54        2.23      2.06 o 
   5   1   9      127.77      138.74      9.79 o 
   6   1   9       32.25       35.80      6.16 o 
   7   1   9        4.10        5.41      3.15 o 
   8   1   9        1.39       -0.31      2.24 o 
 -15   2   9        1.23        4.80     12.43 o 
 -14   2   9       20.19       42.32     19.72 o 
 -13   2   9        4.82        3.83      5.47 o 
 -12   2   9        0.63        2.64      3.45 o 
 -11   2   9        5.73       17.42      6.31 o 
 -10   2   9        0.15        0.47      2.46 o 
  -9   2   9       34.82       43.36      6.41 o 
  -8   2   9       15.53       14.95      3.80 o 
  -7   2   9        7.25        9.44      2.79 o 
  -6   2   9      203.41      182.41      8.63 o 
  -5   2   9      311.30      302.05     10.49 o 
  -4   2   9      471.79      467.37     10.82 o 
  -3   2   9        3.24        5.95      1.45 o 
  -2   2   9       11.93       19.45      2.64 o 
  -1   2   9      169.80      187.46      9.15 o 
   0   2   9      119.42      131.35      6.28 o 
   1   2   9      346.98      299.98     10.03 o 
   2   2   9      368.61      372.77     12.15 o 
   3   2   9        0.09        1.38      1.64 o 
   4   2   9       10.39        9.08      2.82 o 
   5   2   9       13.73       13.15      3.55 o 
   6   2   9        2.93       13.26      3.05 o 
   7   2   9        0.31       -2.56      7.65 o 
   8   2   9        0.87        0.39      2.24 o 
 -15   3   9        0.61        5.35      6.48 o 
 -14   3   9        0.90        7.33      4.20 o 
 -13   3   9        2.88       -8.74      9.61 o 
 -12   3   9       22.01       21.66      4.48 o 
 -11   3   9        0.74       -0.12      2.49 o 
 -10   3   9      215.45      180.90     10.62 o 
  -9   3   9        8.36       10.83      4.11 o 
  -8   3   9        3.96       -1.73      2.35 o 
  -7   3   9        4.16        1.40      2.70 o 
  -6   3   9       74.88       70.18      7.57 o 
  -5   3   9       22.21       22.44      3.79 o 
  -4   3   9        2.01        1.58      1.11 o 
  -3   3   9       12.88       19.39      3.60 o 
  -2   3   9       72.86       72.46      6.28 o 
  -1   3   9        7.50        4.78      1.78 o 
   0   3   9       34.17       39.23      4.32 o 
   1   3   9      157.79      145.84      7.13 o 
   2   3   9        1.54       -0.72      1.99 o 
   3   3   9       31.55       24.57      4.62 o 
   4   3   9        3.89        8.00      2.76 o 
   5   3   9       54.51       54.63     12.10 o 
   6   3   9        0.01       -0.88      4.23 o 
   7   3   9        2.97        4.52      3.02 o 
   8   3   9        3.57        8.78      6.68 o 
 -15   4   9        0.58        5.37      9.92 o 
 -14   4   9        2.99       -4.35      4.70 o 
 -13   4   9       20.19       19.10      6.01 o 
 -12   4   9       11.99        4.93      8.70 o 
 -11   4   9        7.22        6.73      5.08 o 
 -10   4   9        6.34        9.40      5.28 o 
  -9   4   9        1.53       -2.79      2.79 o 
  -8   4   9        2.06        1.19      2.87 o 
  -7   4   9      160.62      134.04      7.70 o 
  -6   4   9        7.93        5.48      2.59 o 
  -5   4   9       16.55       20.09      3.10 o 
  -4   4   9       49.91       47.97      4.26 o 
  -3   4   9      168.28      173.82      7.40 o 
  -2   4   9        2.16        2.81      1.97 o 
  -1   4   9        0.03        0.40      1.85 o 
   0   4   9        1.21        2.37      1.76 o 
   1   4   9       78.03       73.14      6.26 o 
   2   4   9        3.22        5.08      2.40 o 
   3   4   9       71.18       58.25      7.17 o 
   4   4   9        4.11        0.56      3.70 o 
   5   4   9        3.28        3.98      3.18 o 
   6   4   9       26.22       35.66      6.11 o 
   7   4   9        4.22       22.87     10.05 o 
 -15   5   9        4.53        3.92      5.75 o 
 -14   5   9        0.77        3.55      4.08 o 
 -13   5   9       11.07       16.49     11.79 o 
 -12   5   9       26.70       40.73      6.45 o 
 -11   5   9        1.07        2.46      2.46 o 
 -10   5   9      111.10      106.83      9.50 o 
  -9   5   9        0.22       -1.56      2.17 o 
  -8   5   9       22.21       18.65      5.24 o 
  -7   5   9       24.43       25.92      4.26 o 
  -6   5   9      183.94      155.64      7.84 o 
  -5   5   9      139.09      125.24      7.40 o 
  -4   5   9       73.75       81.30      5.49 o 
  -3   5   9      218.50      239.69      8.90 o 
  -2   5   9       56.75       68.76      6.06 o 
  -1   5   9       90.23       95.61      6.33 o 
   0   5   9        6.94        8.78      2.49 o 
   1   5   9        3.15        0.26      1.97 o 
   2   5   9        2.25        0.44      1.89 o 
   3   5   9        5.12        3.80      1.88 o 
   4   5   9        2.01        0.99      3.09 o 
   5   5   9        0.22       -0.65      1.90 o 
   6   5   9        0.00       -1.52      2.02 o 
   7   5   9        9.87       17.18      4.14 o 
 -15   6   9        0.23        1.57      5.22 o 
 -14   6   9        0.17       -3.49      3.49 o 
 -13   6   9        2.21        2.10      4.85 o 
 -12   6   9       10.20        9.94      3.31 o 
 -11   6   9       30.07       31.44      5.47 o 
 -10   6   9       33.48       34.95      6.83 o 
  -9   6   9       20.65       22.30      4.46 o 
  -8   6   9        9.41       10.94      3.83 o 
  -7   6   9      242.77      226.93     10.10 o 
  -6   6   9      230.52      223.89     20.22 o 
  -5   6   9        4.21        3.94      2.24 o 
  -4   6   9      213.20      191.51      9.91 o 
  -3   6   9       20.64       24.37      4.55 o 
  -2   6   9        0.08        3.47      2.74 o 
  -1   6   9       19.83       21.10      4.02 o 
   0   6   9        0.22       -1.56      1.59 o 
   1   6   9        8.68       10.53      2.77 o 
   2   6   9        1.37        0.14      1.63 o 
   3   6   9       81.68       81.28      8.68 o 
   4   6   9        8.19        7.00      3.21 o 
   5   6   9        1.84        4.86      2.53 o 
   6   6   9        0.64       -1.83      1.83 o 
 -15   7   9       12.25        8.03      7.29 o 
 -14   7   9        0.89       -2.79      4.18 o 
 -13   7   9        2.15        2.43      3.92 o 
 -12   7   9        5.07        5.95      5.88 o 
 -11   7   9       13.14        8.49      5.99 o 
 -10   7   9        0.07        2.74      2.62 o 
  -9   7   9       42.84       41.64      6.18 o 
  -8   7   9       13.91       20.32      4.09 o 
  -7   7   9      262.95      268.84     12.69 o 
  -6   7   9      202.99      206.12     10.85 o 
  -5   7   9        3.94        3.76      3.92 o 
  -4   7   9        2.17        1.68      2.23 o 
  -3   7   9       56.30       46.06      7.07 o 
  -2   7   9       32.60       32.39      4.42 o 
  -1   7   9        3.18        4.64      2.19 o 
   0   7   9        0.02       -0.75      1.95 o 
   1   7   9       31.29       26.48      4.11 o 
   2   7   9        0.42       -0.03      1.68 o 
   3   7   9       26.34       34.45      4.78 o 
   4   7   9       23.09       41.97      6.74 o 
   5   7   9        4.39        3.94      3.29 o 
 -15   8   9        0.90       -3.92     11.82 o 
 -14   8   9        5.98       -2.08      4.67 o 
 -13   8   9        0.60        2.43      3.45 o 
 -12   8   9        4.86       11.02      5.47 o 
 -11   8   9        5.49        8.22      4.13 o 
 -10   8   9       58.13       82.29      8.38 o 
  -9   8   9       42.61       47.57      7.19 o 
  -8   8   9      109.42      123.91     10.34 o 
  -7   8   9      598.44      556.45     18.41 o 
  -6   8   9      660.04      601.86     19.27 o 
  -5   8   9       21.15       31.14      5.50 o 
  -4   8   9        1.63        3.62      1.95 o 
  -3   8   9        5.83        8.40      2.64 o 
  -2   8   9        7.75        5.10      4.10 o 
  -1   8   9        0.15       -1.97      1.97 o 
   0   8   9       30.44       21.26      3.78 o 
   1   8   9        1.74        4.43      3.23 o 
   2   8   9       10.76        8.51      2.68 o 
   3   8   9       13.05       16.94      3.47 o 
   4   8   9        3.42        4.83      2.51 o 
   5   8   9        2.88       -0.28      2.87 o 
 -14   9   9        1.96        4.53      4.95 o 
 -13   9   9        0.00        1.31      5.08 o 
 -12   9   9        8.14       11.92      5.57 o 
 -11   9   9        2.65       10.13      6.35 o 
 -10   9   9        1.50       -1.41      2.60 o 
  -9   9   9       24.92       19.02      4.59 o 
  -8   9   9       42.67       49.47      7.02 o 
  -7   9   9      140.57      134.65      9.41 o 
  -6   9   9        7.99        8.75      3.67 o 
  -5   9   9       86.63       83.87      7.97 o 
  -4   9   9       51.37       54.82      6.04 o 
  -3   9   9       53.45       51.08      8.37 o 
  -2   9   9        0.65       -0.44      3.37 o 
  -1   9   9       27.83       30.99      4.64 o 
   0   9   9        0.09       -0.97      5.36 o 
   1   9   9       21.19       18.19      7.60 o 
   2   9   9        5.49        7.21      2.70 o 
   3   9   9       19.77       15.36      3.30 o 
   4   9   9        0.27        4.14      2.57 o 
 -14  10   9        1.28        8.15      5.11 o 
 -13  10   9        3.65        9.21      5.11 o 
 -12  10   9        5.15        3.54      3.98 o 
 -11  10   9        1.23        2.60      2.91 o 
 -10  10   9        3.19        5.42      3.00 o 
  -9  10   9       46.02       47.82      7.08 o 
  -8  10   9       57.12       62.51      7.34 o 
  -7  10   9        0.71        2.20      2.56 o 
  -6  10   9       14.65       15.12      4.24 o 
  -5  10   9       13.94       19.99      4.49 o 
  -4  10   9       42.52       45.59      5.68 o 
  -3  10   9        3.07        2.39      1.99 o 
  -2  10   9        1.66       -1.22      3.88 o 
  -1  10   9        5.83        8.66      4.38 o 
   0  10   9       34.02       30.23      4.75 o 
   1  10   9        1.88        1.21      2.25 o 
   2  10   9        5.24        3.97      2.19 o 
   3  10   9        0.64        3.44      2.38 o 
 -13  11   9        1.86       -3.81      3.81 o 
 -12  11   9        0.55       -0.39      3.37 o 
 -11  11   9        8.89       14.01      4.61 o 
 -10  11   9        4.61       12.69      4.26 o 
  -9  11   9       10.03       12.92      4.19 o 
  -8  11   9       26.02       34.63      5.91 o 
  -7  11   9       59.62       65.12      7.35 o 
  -6  11   9       45.25       57.75      7.28 o 
  -5  11   9       52.55       57.94      7.19 o 
  -4  11   9       19.47       23.80      4.37 o 
  -3  11   9        0.02       -1.98      3.53 o 
  -2  11   9        6.61       11.24      5.06 o 
  -1  11   9        0.16        2.78      3.34 o 
   0  11   9        1.92       -0.61      2.07 o 
   1  11   9        0.76        0.08      2.86 o 
   2  11   9        0.28        0.50      4.89 o 
 -13  12   9        0.02        2.65      4.31 o 
 -12  12   9        1.15       -2.15      3.81 o 
 -11  12   9        5.99        8.10      3.85 o 
 -10  12   9        0.17        3.41      2.85 o 
  -9  12   9        2.58        3.34      3.22 o 
  -8  12   9       14.73       18.24      4.52 o 
  -7  12   9        0.45        0.25      3.15 o 
  -6  12   9        6.54        8.15      3.68 o 
  -5  12   9       18.61       24.28      8.20 o 
  -4  12   9        0.98       -1.04      1.84 o 
  -3  12   9        5.40        4.42      3.67 o 
  -2  12   9        0.00        0.95      3.75 o 
  -1  12   9        4.61       11.05      2.83 o 
   0  12   9       12.74        9.30      7.35 o 
   1  12   9        0.25       -0.43      4.68 o 
 -12  13   9        0.05       -3.92      3.92 o 
 -11  13   9        3.56        9.19      5.55 o 
 -10  13   9       26.43       39.02     10.91 o 
  -9  13   9        2.62        8.09      3.55 o 
  -8  13   9        2.58        1.71      2.32 o 
  -7  13   9        0.59        4.31      2.43 o 
  -6  13   9       16.72       22.10      6.99 o 
  -5  13   9       14.85       24.39      4.95 o 
  -4  13   9        9.66       10.89      3.04 o 
  -3  13   9        7.54        6.47      5.21 o 
  -2  13   9        7.28        5.60      7.43 o 
  -1  13   9       20.33       20.44      6.77 o 
 -10  14   9        2.11       10.08      3.65 o 
  -9  14   9        2.78       -0.15      2.59 o 
  -8  14   9        2.95        8.98      3.17 o 
  -7  14   9        0.12        4.09      4.97 o 
  -6  14   9        0.29       -5.03      5.03 o 
  -5  14   9        0.63       -0.28      5.91 o 
  -4  14   9        0.00        1.60      4.82 o 
  -3  14   9        9.90        9.02      5.19 o 
  -1 -14  10        4.97        5.67      3.51 o 
   0 -14  10        0.38       13.74      9.36 o 
   1 -14  10        0.14        1.44      7.02 o 
   2 -14  10        5.16        2.57     12.13 o 
   3 -14  10        0.31       -8.45     15.41 o 
  -4 -13  10        1.80        3.27      4.70 o 
  -3 -13  10        1.22       -1.48      3.95 o 
  -2 -13  10       63.35       56.51      9.49 o 
  -1 -13  10       13.64       12.68      5.85 o 
   0 -13  10       13.40        9.94      6.07 o 
   1 -13  10        7.79       -2.07      7.96 o 
   2 -13  10        0.11        1.60      9.61 o 
   3 -13  10        2.55        4.46     17.95 o 
   4 -13  10        0.03        0.76      8.45 o 
   5 -13  10       11.76       22.10     11.24 o 
  -6 -12  10        4.28       69.11     29.22 o 
  -5 -12  10        0.09       37.62     20.94 o 
  -4 -12  10        1.13       15.52     15.63 o 
  -3 -12  10       29.13       49.89     14.42 o 
  -2 -12  10       16.61        6.33      8.81 o 
  -1 -12  10        8.01        6.25      4.05 o 
   0 -12  10       48.42       39.75     12.70 o 
   1 -12  10        0.10        1.70      9.11 o 
   2 -12  10        4.73       -0.13      7.90 o 
   3 -12  10        0.16        0.95     12.07 o 
   4 -12  10        8.05       17.47      7.60 o 
   5 -12  10        0.01        0.52     10.52 o 
   6 -12  10        0.52        1.14      6.11 o 
  -7 -11  10        0.05        3.55      4.47 o 
  -6 -11  10        1.41       15.40      7.65 o 
  -5 -11  10        0.00       -3.50     21.05 o 
  -4 -11  10        8.55       11.85      4.95 o 
  -3 -11  10        0.04       -2.63      2.63 o 
  -2 -11  10        3.35        9.95      3.23 o 
  -1 -11  10        0.15        0.25      2.74 o 
   0 -11  10       15.52       12.55      4.93 o 
   1 -11  10        1.35       -3.66      8.31 o 
   2 -11  10       20.15       14.02      8.60 o 
   3 -11  10        0.64       -4.43      4.43 o 
   4 -11  10        0.92        2.76      7.24 o 
   5 -11  10       10.21        0.28      5.69 o 
   6 -11  10        8.64       20.55      7.80 o 
   7 -11  10        0.26       -0.00      5.01 o 
  -8 -10  10        0.79       -1.01     12.95 o 
  -7 -10  10        0.04       39.39     27.07 o 
  -6 -10  10        0.04        2.26      3.67 o 
  -5 -10  10        0.92       -3.23      3.23 o 
  -4 -10  10        0.62       -2.90      2.90 o 
  -3 -10  10       11.37       12.47      3.83 o 
  -2 -10  10        7.66        3.51      2.76 o 
  -1 -10  10       14.74       11.21      5.83 o 
   0 -10  10       20.08       27.65      5.39 o 
   1 -10  10        4.10        2.74      5.77 o 
   2 -10  10       11.05       11.21     11.82 o 
   3 -10  10       14.16       27.19      9.03 o 
   4 -10  10        6.85       21.03      7.51 o 
   5 -10  10        0.64       -3.42      6.66 o 
   6 -10  10        0.01        0.47      5.11 o 
   7 -10  10        0.17       12.84      7.82 o 
  -9  -9  10        0.58       10.96      8.87 o 
  -8  -9  10        5.87        3.56      5.22 o 
  -7  -9  10        8.62       32.04     23.59 o 
  -6  -9  10        1.42        7.46      6.08 o 
  -5  -9  10       27.03       27.64      6.51 o 
  -4  -9  10       11.47       17.93      5.88 o 
  -3  -9  10        4.01        4.72      2.47 o 
  -2  -9  10        0.22       -0.41      3.09 o 
  -1  -9  10       11.87        9.52      4.02 o 
   0  -9  10        0.50        1.87      3.04 o 
   1  -9  10       20.01       33.25     10.50 o 
   2  -9  10       15.47       17.15      6.84 o 
   3  -9  10       14.41       11.74      6.44 o 
   4  -9  10        9.56        8.11     10.99 o 
   5  -9  10        0.00        5.02      8.78 o 
   6  -9  10        2.15       -2.90      7.76 o 
   7  -9  10        1.99        8.40      5.56 o 
   8  -9  10        4.48        1.51      5.94 o 
 -10  -8  10        0.12        1.19      4.28 o 
  -9  -8  10        3.37        8.38      7.65 o 
  -8  -8  10        0.10        2.29      3.18 o 
  -7  -8  10        6.32       22.65     22.82 o 
  -6  -8  10       11.95        9.59      4.03 o 
  -5  -8  10       17.59       24.50      5.63 o 
  -4  -8  10        0.89        8.78      3.51 o 
  -3  -8  10       18.96        9.69      8.76 o 
  -2  -8  10       43.10       43.16      6.85 o 
  -1  -8  10        9.04        8.23      3.29 o 
   0  -8  10        0.36        4.57      2.42 o 
   1  -8  10       13.34       19.94      8.01 o 
   2  -8  10        0.39       -2.59      4.78 o 
   3  -8  10        4.54        2.83      5.00 o 
   4  -8  10       12.53       11.71      5.66 o 
   5  -8  10       20.07       19.84      6.80 o 
   6  -8  10        1.45       -4.61      4.61 o 
   7  -8  10        1.91       -3.77      8.65 o 
   8  -8  10        3.44        2.95      9.61 o 
 -11  -7  10        0.00       12.44      6.41 o 
 -10  -7  10        0.08        3.26      6.44 o 
  -9  -7  10        3.09        6.40      4.76 o 
  -8  -7  10        0.73        5.82      3.18 o 
  -7  -7  10       12.24       20.85     10.08 o 
  -6  -7  10       16.65       11.83      4.86 o 
  -5  -7  10       48.61       50.30      9.72 o 
  -4  -7  10        5.95        8.29      5.19 o 
  -3  -7  10        0.04       -0.52      1.87 o 
  -2  -7  10       38.50       37.72      6.06 o 
  -1  -7  10        1.09        5.92      3.08 o 
   0  -7  10        0.26        1.44      2.29 o 
   1  -7  10       21.97       24.39      7.07 o 
   2  -7  10       19.37       19.89      7.02 o 
   3  -7  10       16.31       20.28      7.63 o 
   4  -7  10       86.88       95.33     15.30 o 
   5  -7  10       56.85       49.19     12.29 o 
   6  -7  10        1.00        6.43      6.91 o 
   7  -7  10        2.18        1.55      5.51 o 
   8  -7  10        4.51       10.72      9.72 o 
 -11  -6  10        7.77       54.08     28.67 o 
 -10  -6  10       62.05       62.43     11.85 o 
  -9  -6  10       37.77       31.47      7.37 o 
  -8  -6  10        5.95       34.80     23.31 o 
  -7  -6  10       31.64       68.50     42.65 o 
  -6  -6  10       58.35       42.24      7.34 o 
  -5  -6  10      598.76      537.59     23.41 o 
  -4  -6  10       20.14       18.39      5.00 o 
  -3  -6  10        0.46       -2.08      5.73 o 
  -2  -6  10      359.32      354.63     14.53 o 
  -1  -6  10       65.37       74.08      7.59 o 
   0  -6  10       12.98       13.23      3.67 o 
   1  -6  10       91.31       94.55      7.53 o 
   2  -6  10       27.44       34.11      9.09 o 
   3  -6  10       21.49       24.22      7.87 o 
   4  -6  10        9.37       19.07     11.63 o 
   5  -6  10        2.54        4.14      2.17 o 
   6  -6  10       96.08       63.03     14.71 o 
   7  -6  10        0.19       -0.50      3.67 o 
   8  -6  10        3.86        0.78      2.08 o 
   9  -6  10        0.48       -0.50      3.09 o 
 -12  -5  10        2.83        7.90      3.90 o 
 -11  -5  10       84.72       65.78     16.38 o 
 -10  -5  10       45.24       54.26     24.94 o 
  -9  -5  10       40.03       38.30      8.25 o 
  -8  -5  10        2.13        0.19      7.82 o 
  -7  -5  10       50.35        6.63     24.69 o 
  -6  -5  10        3.74       -0.08      7.02 o 
  -5  -5  10       16.38       18.14      9.75 o 
  -4  -5  10       16.93       15.22      4.78 o 
  -3  -5  10        1.49        0.35      2.47 o 
  -2  -5  10      193.90      184.05      9.52 o 
  -1  -5  10      138.64      126.24      7.71 o 
   0  -5  10        6.22       13.01      3.01 o 
   1  -5  10      227.76      216.69     10.66 o 
   2  -5  10        0.00        1.54      2.38 o 
   3  -5  10       14.72       26.88      4.02 o 
   4  -5  10       49.91       54.53      5.77 o 
   5  -5  10       12.75       12.33      2.86 o 
   6  -5  10       24.90       28.52      4.56 o 
   7  -5  10        0.62        2.68      3.03 o 
   8  -5  10        0.09       -0.20      2.41 o 
   9  -5  10        0.05        1.47      3.33 o 
 -13  -4  10       20.79       15.36      6.08 o 
 -12  -4  10       36.63       26.95      6.80 o 
 -11  -4  10        1.17        4.57      4.47 o 
 -10  -4  10        2.33       13.18      4.44 o 
  -9  -4  10        1.55       30.66     22.98 o 
  -8  -4  10        5.93        4.06      8.12 o 
  -7  -4  10       31.02       28.69      7.59 o 
  -6  -4  10      182.75      182.38     13.47 o 
  -5  -4  10        0.07        5.33      3.50 o 
  -4  -4  10      216.76      206.48     18.87 o 
  -3  -4  10      183.05      158.84     10.25 o 
  -2  -4  10      123.99      121.57      5.10 o 
  -1  -4  10      120.88      117.90      5.12 o 
   0  -4  10       34.57       44.55      3.87 o 
   1  -4  10       48.91       45.18      3.86 o 
   2  -4  10       19.71       21.79      3.63 o 
   3  -4  10        1.43        3.07      2.65 o 
   4  -4  10        9.08       22.20      3.94 o 
   5  -4  10       25.76       18.38      3.72 o 
   6  -4  10        3.34        8.07      2.63 o 
   7  -4  10        9.40       13.49      3.87 o 
   8  -4  10        0.03        3.26      2.48 o 
   9  -4  10        0.00       -2.76      2.76 o 
 -13  -3  10       12.29       58.06     24.09 o 
 -12  -3  10        4.69        4.45      3.53 o 
 -11  -3  10       10.91        9.45      6.91 o 
 -10  -3  10       12.51       14.89      5.44 o 
  -9  -3  10        0.73        2.16      3.61 o 
  -8  -3  10        0.29       -1.90      4.81 o 
  -7  -3  10       59.39       69.35     10.15 o 
  -6  -3  10      106.87      106.90     10.37 o 
  -5  -3  10      240.48      228.09      8.47 o 
  -4  -3  10        5.35        8.21      2.11 o 
  -3  -3  10       26.73       26.30      2.79 o 
  -2  -3  10        2.38        3.83      1.93 o 
  -1  -3  10      495.63      504.61     19.38 o 
   0  -3  10      106.78      117.55      5.86 o 
   1  -3  10       35.27       36.66      4.03 o 
   2  -3  10        2.09        2.84      3.83 o 
   3  -3  10       44.74       49.20      5.54 o 
   4  -3  10       40.43       63.13      6.44 o 
   5  -3  10       52.95       41.52      6.10 o 
   6  -3  10       17.67       11.99      3.40 o 
   7  -3  10        5.73        9.27      5.41 o 
   8  -3  10       10.35       13.10      3.87 o 
   9  -3  10        1.54        2.98      3.76 o 
 -13  -2  10        2.78       -4.04      4.28 o 
 -12  -2  10        6.99        9.10      9.20 o 
 -11  -2  10        0.75       -0.61      5.28 o 
 -10  -2  10        0.04       -1.76      1.92 o 
  -9  -2  10       24.48       31.65      4.93 o 
  -8  -2  10        3.93       21.82     23.04 o 
  -7  -2  10      114.04      104.19     13.89 o 
  -6  -2  10       94.83       99.74     21.54 o 
  -5  -2  10      237.50      215.75     14.04 o 
  -4  -2  10      129.48      125.25     10.37 o 
  -3  -2  10       17.57       13.51      3.65 o 
  -2  -2  10      357.96      369.14     10.13 o 
  -1  -2  10       45.48       38.48      3.55 o 
   0  -2  10      423.05      433.86     11.03 o 
   1  -2  10       95.03      104.07      5.73 o 
   2  -2  10      225.88      243.64     11.30 o 
   3  -2  10        0.93        0.17      1.66 o 
   4  -2  10        8.69        8.27      2.59 o 
   5  -2  10        7.94       10.74      3.04 o 
   6  -2  10        1.74        6.57      2.88 o 
   7  -2  10        5.38        2.93      2.46 o 
   8  -2  10        1.46        6.93      3.63 o 
 -14  -1  10        0.82       28.51     17.51 o 
 -13  -1  10        0.84       -2.20      2.89 o 
 -12  -1  10        0.88       -3.00      4.57 o 
 -11  -1  10        7.28        5.59      4.60 o 
 -10  -1  10       68.03       66.73      7.38 o 
  -9  -1  10        0.30        1.94      2.37 o 
  -8  -1  10      121.13       94.39      7.77 o 
  -7  -1  10        0.01        2.04      6.80 o 
  -6  -1  10        1.38        7.99      3.86 o 
  -5  -1  10       52.24       48.33      6.23 o 
  -4  -1  10      102.36       98.07      5.80 o 
  -3  -1  10      138.38      145.77      5.94 o 
  -2  -1  10       20.74       28.95      3.26 o 
  -1  -1  10        0.01       -0.19      0.90 o 
   0  -1  10        8.33        8.43      1.86 o 
   1  -1  10      726.12      727.49     20.28 o 
   2  -1  10       14.60       16.43      3.52 o 
   3  -1  10       59.06       58.50      6.74 o 
   4  -1  10       47.11       42.98      5.98 o 
   5  -1  10        6.18        6.09      2.58 o 
   6  -1  10        7.72       10.02      3.48 o 
   7  -1  10        1.71        1.02      4.50 o 
   8  -1  10        7.93       14.17      4.49 o 
 -14   0  10        0.19        4.56      5.45 o 
 -13   0  10       13.23       14.88      4.24 o 
 -12   0  10        0.00        4.73      5.74 o 
 -11   0  10       14.87       16.43      4.24 o 
 -10   0  10        3.32        5.79      3.17 o 
  -9   0  10        6.03       14.33      4.12 o 
  -8   0  10       37.10       24.42      5.21 o 
  -7   0  10      173.05      153.15     11.93 o 
  -6   0  10        6.32        4.39      2.02 o 
  -5   0  10        1.90        6.31      2.59 o 
  -4   0  10      436.61      469.22     13.55 o 
  -3   0  10       58.13       63.71      4.39 o 
  -2   0  10       27.64       30.90      3.23 o 
  -1   0  10       45.74       42.16      4.09 o 
   0   0  10       77.29       79.27      5.29 o 
   1   0  10      495.40      413.30     11.86 o 
   2   0  10      792.94      799.59     22.35 o 
   3   0  10       90.24       89.67      8.29 o 
   4   0  10       70.51       60.22      7.25 o 
   5   0  10        0.00        0.48      1.60 o 
   6   0  10        0.26       -0.32      2.38 o 
   7   0  10       15.73       19.04      4.50 o 
   8   0  10        0.10       -2.29      2.29 o 
 -14   1  10        0.56       -8.22     10.97 o 
 -13   1  10        3.67        9.48      3.17 o 
 -12   1  10        4.90        7.92      3.29 o 
 -11   1  10        8.90       11.99      3.55 o 
 -10   1  10        2.06       -1.99      3.45 o 
  -9   1  10        1.07        2.42      2.22 o 
  -8   1  10       10.36       15.62      3.95 o 
  -7   1  10       53.32       54.40      5.86 o 
  -6   1  10       67.23       71.59      5.47 o 
  -5   1  10      534.32      552.00     29.76 o 
  -4   1  10        3.66        2.54      4.69 o 
  -3   1  10        0.08        4.85      2.12 o 
  -2   1  10        8.55       11.82      2.06 o 
  -1   1  10       40.02       30.68      3.97 o 
   0   1  10       30.11       31.35      3.83 o 
   1   1  10      352.27      311.00     10.32 o 
   2   1  10       77.68       85.19      7.77 o 
   3   1  10      403.18      377.60     14.92 o 
   4   1  10        0.07       -1.35      3.15 o 
   5   1  10        2.25        4.68      1.98 o 
   6   1  10        0.52        1.13      3.51 o 
   7   1  10        0.05       -1.50      1.95 o 
   8   1  10        0.89        5.05      3.43 o 
 -14   2  10       14.41       19.87      5.90 o 
 -13   2  10       15.41       11.64      3.84 o 
 -12   2  10       27.49       33.29      6.57 o 
 -11   2  10        9.80        8.90      3.26 o 
 -10   2  10       27.27       19.12      5.52 o 
  -9   2  10       23.26       31.63      5.25 o 
  -8   2  10       24.29       21.98      5.09 o 
  -7   2  10      172.41      132.70      7.75 o 
  -6   2  10       64.51       60.51      5.87 o 
  -5   2  10       12.01       15.83      3.23 o 
  -4   2  10       68.04       62.69      5.61 o 
  -3   2  10        1.53        3.30      1.80 o 
  -2   2  10      109.77       92.10      6.59 o 
  -1   2  10       43.85       51.39      4.87 o 
   0   2  10        0.44        4.01      1.73 o 
   1   2  10       21.73       25.93      3.82 o 
   2   2  10       67.80       54.48      7.73 o 
   3   2  10       12.60       13.46      4.75 o 
   4   2  10       11.94       18.45      4.27 o 
   5   2  10        7.49        6.98      3.04 o 
   6   2  10        9.77        7.25      3.27 o 
   7   2  10        0.01       -0.52      2.82 o 
 -15   3  10        3.87        8.29      5.69 o 
 -14   3  10        0.80        3.19      4.83 o 
 -13   3  10        0.15        2.07      7.62 o 
 -12   3  10        1.22       -0.68      2.30 o 
 -11   3  10        0.58        5.64      3.13 o 
 -10   3  10        2.74        5.87      4.11 o 
  -9   3  10       37.35       31.45      5.13 o 
  -8   3  10       94.45       89.20      7.61 o 
  -7   3  10       80.79       76.11      8.34 o 
  -6   3  10       13.18       10.70      2.53 o 
  -5   3  10       28.04       27.18      4.01 o 
  -4   3  10      113.24      114.57     20.82 o 
  -3   3  10       12.19       14.92      2.62 o 
  -2   3  10      183.81      173.15      8.75 o 
  -1   3  10       10.67        9.25      2.31 o 
   0   3  10       96.92      108.20      7.58 o 
   1   3  10       26.97       30.32      6.00 o 
   2   3  10      116.27      109.30      7.44 o 
   3   3  10        3.00        5.70      2.58 o 
   4   3  10       30.65       29.08      5.42 o 
   5   3  10        5.05        5.31      2.33 o 
   6   3  10        3.73        6.23      3.01 o 
   7   3  10        0.35        1.72      2.97 o 
 -15   4  10        0.02        2.97      4.58 o 
 -14   4  10        0.13       -2.70      9.00 o 
 -13   4  10        0.04       -0.89      4.10 o 
 -12   4  10        1.49        4.98      3.71 o 
 -11   4  10        0.28       -0.29      3.51 o 
 -10   4  10        0.01       -2.19      2.19 o 
  -9   4  10        1.54       -1.49      1.49 o 
  -8   4  10       82.44       81.50      8.75 o 
  -7   4  10      461.36      458.15     15.95 o 
  -6   4  10        0.65        3.54      6.27 o 
  -5   4  10       74.83       83.36      6.38 o 
  -4   4  10       93.22       79.06      6.93 o 
  -3   4  10        4.40        6.29      1.95 o 
  -2   4  10        9.09       13.68      3.16 o 
  -1   4  10       94.02       97.11      6.11 o 
   0   4  10       12.93       14.32      3.38 o 
   1   4  10       13.14       12.32      3.42 o 
   2   4  10       43.59       40.49      5.18 o 
   3   4  10        2.86       -0.32      1.91 o 
   4   4  10        1.28       -0.44      1.72 o 
   5   4  10        3.40       -1.82      1.82 o 
   6   4  10       52.22       50.25      7.46 o 
 -15   5  10        8.71        1.37      5.94 o 
 -14   5  10        0.58        9.73      4.96 o 
 -13   5  10       11.04       17.27      4.92 o 
 -12   5  10       32.08       37.34      5.88 o 
 -11   5  10        4.45        1.82      7.63 o 
 -10   5  10       15.23       14.20      3.62 o 
  -9   5  10       17.72       15.73      4.23 o 
  -8   5  10      197.30      162.51      8.95 o 
  -7   5  10       64.12       56.13      7.26 o 
  -6   5  10       51.06       51.40      9.20 o 
  -5   5  10       52.32       46.73      5.65 o 
  -4   5  10       75.26       77.48      5.55 o 
  -3   5  10      177.17      162.15      7.76 o 
  -2   5  10       49.58       62.13      6.04 o 
  -1   5  10       25.05       21.15      3.78 o 
   0   5  10       30.31       33.99      4.80 o 
   1   5  10       14.59        6.10      5.31 o 
   2   5  10        0.13       -1.72      1.72 o 
   3   5  10        1.06       -1.22      4.78 o 
   4   5  10        3.24        5.50      2.83 o 
   5   5  10        6.93        9.02      3.31 o 
   6   5  10       18.23       13.83      3.38 o 
 -15   6  10        0.16       -0.80      4.67 o 
 -14   6  10        0.84        5.87      4.94 o 
 -13   6  10        4.62        7.15      4.57 o 
 -12   6  10        2.88        2.79      4.06 o 
 -11   6  10       49.62       58.73      7.15 o 
 -10   6  10        9.63       15.21      3.68 o 
  -9   6  10       76.88       94.23      8.39 o 
  -8   6  10        1.22        5.72      2.49 o 
  -7   6  10       55.36       54.37      6.89 o 
  -6   6  10      319.16      300.36     13.04 o 
  -5   6  10       23.46       21.66      5.08 o 
  -4   6  10      132.19      132.37      7.35 o 
  -3   6  10       17.20       16.84      4.59 o 
  -2   6  10        9.81        0.85      1.93 o 
  -1   6  10       28.62       20.49      3.51 o 
   0   6  10        5.06        7.32      2.36 o 
   1   6  10       17.20       15.10      3.20 o 
   2   6  10        2.35       -0.25      4.55 o 
   3   6  10       12.29       20.84      4.54 o 
   4   6  10       14.17       14.34      7.93 o 
   5   6  10        8.90       13.15      7.02 o 
 -14   7  10        1.54        2.05      5.19 o 
 -13   7  10        8.91       10.19      5.18 o 
 -12   7  10        2.11        0.13      3.88 o 
 -11   7  10       46.79       47.69      6.41 o 
 -10   7  10        3.23       12.06      4.85 o 
  -9   7  10        5.26        7.54      3.31 o 
  -8   7  10      400.91      393.22     16.44 o 
  -7   7  10      683.85      652.21     20.16 o 
  -6   7  10      438.29      392.13     14.86 o 
  -5   7  10        8.65        6.38      3.29 o 
  -4   7  10      355.36      367.55     14.70 o 
  -3   7  10        9.18       10.76      2.98 o 
  -2   7  10       41.32       41.74      5.27 o 
  -1   7  10       59.92       74.99      9.66 o 
   0   7  10       18.82       22.52      3.94 o 
   1   7  10       56.73       41.60      8.22 o 
   2   7  10        4.94        2.59      2.34 o 
   3   7  10        7.09       11.83      3.69 o 
   4   7  10       12.11       23.19      6.08 o 
   5   7  10        0.25       -0.22      2.21 o 
 -14   8  10        4.20        3.57      5.53 o 
 -13   8  10        6.23        7.45      6.44 o 
 -12   8  10        0.06        0.98      4.05 o 
 -11   8  10        0.10       -0.08      3.09 o 
 -10   8  10       13.92       21.84      6.49 o 
  -9   8  10        6.72       -0.24      2.97 o 
  -8   8  10       27.02       33.48      8.54 o 
  -7   8  10      303.52      314.18     14.44 o 
  -6   8  10        0.34        2.46      6.24 o 
  -5   8  10       15.84       19.37      5.25 o 
  -4   8  10       40.60       43.61      6.34 o 
  -3   8  10       21.35       22.56      4.12 o 
  -2   8  10        2.27        1.60      3.71 o 
  -1   8  10       21.21       20.11      3.89 o 
   0   8  10       29.99       25.41      6.87 o 
   1   8  10       18.13       25.03      5.58 o 
   2   8  10       34.03       35.31      5.23 o 
   3   8  10        0.00        2.69      5.22 o 
   4   8  10        8.81        8.73      3.15 o 
 -14   9  10       19.93       25.83      8.76 o 
 -13   9  10        2.91       15.77      6.13 o 
 -12   9  10        0.41        4.88      3.28 o 
 -11   9  10       33.59       43.03     15.39 o 
 -10   9  10       14.63       10.19      3.18 o 
  -9   9  10        2.10        2.58      2.33 o 
  -8   9  10       39.70       46.49      6.74 o 
  -7   9  10        0.02        0.80      7.82 o 
  -6   9  10        2.71        1.63      3.98 o 
  -5   9  10       36.69       31.86      6.77 o 
  -4   9  10       12.76       14.21      4.27 o 
  -3   9  10       31.56       30.50      4.56 o 
  -2   9  10       24.16       33.51      8.39 o 
  -1   9  10       88.05       65.14      6.57 o 
   0   9  10        1.69        3.52      2.44 o 
   1   9  10       16.41       12.81      3.11 o 
   2   9  10        7.52        6.07      3.52 o 
   3   9  10       17.59       25.66      5.11 o 
 -13  10  10        2.41        3.04      4.53 o 
 -12  10  10        2.67       -1.31      2.67 o 
 -11  10  10        1.36       -0.26      2.87 o 
 -10  10  10       31.28       36.77     14.03 o 
  -9  10  10        0.55       -0.76      8.18 o 
  -8  10  10        3.08        5.19      2.93 o 
  -7  10  10        3.19        1.19      3.59 o 
  -6  10  10        2.14        0.53      3.65 o 
  -5  10  10       22.77       24.60      4.91 o 
  -4  10  10       10.82       16.62      3.88 o 
  -3  10  10       15.87       20.09      4.14 o 
  -2  10  10       18.20       12.70      3.46 o 
  -1  10  10        5.68       12.25      3.23 o 
   0  10  10        5.52        9.35      2.39 o 
   1  10  10        1.29       -1.70      2.67 o 
   2  10  10        0.01        0.33      3.97 o 
 -13  11  10        1.34        5.47      4.64 o 
 -12  11  10        0.35       -2.82      2.82 o 
 -11  11  10        0.09        3.20      3.07 o 
 -10  11  10        3.57        0.37      2.87 o 
  -9  11  10        1.02        1.13      3.31 o 
  -8  11  10       15.79       11.94      8.20 o 
  -7  11  10        7.02        9.50      3.62 o 
  -6  11  10       26.68       37.91      6.16 o 
  -5  11  10        4.95        1.86      4.01 o 
  -4  11  10       95.27      117.97      8.41 o 
  -3  11  10        0.27       -2.25      2.25 o 
  -2  11  10       15.75       17.78      3.64 o 
  -1  11  10        6.93        8.04      4.15 o 
   0  11  10        6.95        4.34      3.52 o 
   1  11  10        4.91        2.82      3.55 o 
 -12  12  10        1.19       -1.49      4.14 o 
 -11  12  10        1.10        4.03      4.45 o 
 -10  12  10       25.51       32.90      5.61 o 
  -9  12  10        1.78        2.29      7.68 o 
  -8  12  10        2.83        4.53      2.89 o 
  -7  12  10       20.36       22.74      4.97 o 
  -6  12  10        6.52       13.20      4.12 o 
  -5  12  10       38.73       43.65      9.12 o 
  -4  12  10        0.24       -1.88      3.62 o 
  -3  12  10       33.52       30.20      7.06 o 
  -2  12  10        2.80        5.12      2.62 o 
  -1  12  10        6.50       16.95      3.78 o 
 -11  13  10        0.67        0.16      3.01 o 
 -10  13  10        0.06        3.56      5.36 o 
  -9  13  10        7.39        5.08      3.54 o 
  -8  13  10        2.50        4.05      4.47 o 
  -7  13  10        0.51        0.65      2.76 o 
  -6  13  10        3.49        0.69      2.80 o 
  -5  13  10       34.67       39.78     13.98 o 
  -4  13  10        6.75       17.56      4.07 o 
  -3  13  10        0.03       10.90      7.57 o 
  -2  13  10        3.63        0.72      6.41 o 
  -8  14  10        1.58       -0.87      3.04 o 
  -7  14  10        9.53       17.08      3.91 o 
  -6  14  10        0.60       -4.92      4.92 o 
  -3 -13  11       38.51       45.13     10.11 o 
  -2 -13  11       25.63       17.34      5.21 o 
  -1 -13  11       12.20        6.64      3.68 o 
   0 -13  11        5.83       -6.09      6.09 o 
   1 -13  11        2.52       15.54      7.97 o 
   2 -13  11        0.19       -1.74     10.04 o 
   3 -13  11        0.01       16.51     14.47 o 
  -5 -12  11        1.89        2.44      6.05 o 
  -4 -12  11        6.87        0.81      5.28 o 
  -3 -12  11       27.09       26.74      6.58 o 
  -2 -12  11       11.95        5.53      2.91 o 
  -1 -12  11        0.09       -0.14      3.47 o 
   0 -12  11       14.10        2.75     11.66 o 
   1 -12  11        3.94       -3.04     15.50 o 
   2 -12  11        5.28        2.45      8.15 o 
   3 -12  11        0.09       -7.68      7.68 o 
   4 -12  11        0.55       -8.42      9.83 o 
   5 -12  11        0.38       -5.41      5.41 o 
  -6 -11  11        0.03       39.17     24.97 o 
  -5 -11  11        3.12       12.87     23.87 o 
  -4 -11  11        0.34       -6.49      6.49 o 
  -3 -11  11        1.35        7.23      6.19 o 
  -2 -11  11       42.95       57.08      9.27 o 
  -1 -11  11        2.96        3.97      2.74 o 
   0 -11  11        2.09       11.63     10.34 o 
   1 -11  11        4.32       15.17      7.38 o 
   2 -11  11        0.16        1.83      6.64 o 
   3 -11  11        0.23        2.61      6.70 o 
   4 -11  11        0.02       -1.94      6.48 o 
   5 -11  11        0.15       -1.32      5.80 o 
   6 -11  11        0.04        4.75     12.93 o 
  -8 -10  11        0.80      -28.78     28.78 o 
  -7 -10  11        0.09        6.77      5.11 o 
  -6 -10  11        0.38        4.86      3.77 o 
  -5 -10  11        0.47       -1.82      9.20 o 
  -4 -10  11        2.88       13.95      4.86 o 
  -3 -10  11       21.11       21.75      5.77 o 
  -2 -10  11        3.45        3.45      5.19 o 
  -1 -10  11        0.77        5.84      3.31 o 
   0 -10  11       10.40        5.21      5.24 o 
   1 -10  11        0.10       -0.81      4.97 o 
   2 -10  11        9.17        4.73      8.56 o 
   3 -10  11        2.33        6.41      5.51 o 
   4 -10  11       11.77       24.56      8.32 o 
   5 -10  11        0.23       -0.92      5.67 o 
   6 -10  11        0.83       -1.71      5.54 o 
  -9  -9  11        0.81       -5.94      9.78 o 
  -8  -9  11        7.74       40.22     34.42 o 
  -7  -9  11        0.25       60.93     35.63 o 
  -6  -9  11        0.01       -4.31      9.09 o 
  -5  -9  11        3.95        5.09      3.22 o 
  -4  -9  11        2.89       13.53     10.55 o 
  -3  -9  11        0.18       -4.79      4.89 o 
  -2  -9  11        3.98        1.28      5.01 o 
  -1  -9  11       19.11       15.08      4.18 o 
   0  -9  11        0.33       -3.21      3.21 o 
   1  -9  11       35.27       29.31      9.46 o 
   2  -9  11        4.16        4.90      5.40 o 
   3  -9  11       15.94       14.82      8.13 o 
   4  -9  11        0.04        0.91      5.05 o 
   5  -9  11        0.07        3.97      6.21 o 
   6  -9  11        0.08        1.20      5.16 o 
   7  -9  11        2.71        3.98      5.87 o 
 -10  -8  11        0.70       -3.65      4.42 o 
  -9  -8  11        3.25       -3.72      3.72 o 
  -8  -8  11       10.12       38.56     28.78 o 
  -7  -8  11       11.15       12.81      5.33 o 
  -6  -8  11        3.69        5.38      2.73 o 
  -5  -8  11        1.40        2.94      6.21 o 
  -4  -8  11       33.59       27.39      5.87 o 
  -3  -8  11        8.30        2.60      2.55 o 
  -2  -8  11        1.44        3.07      3.02 o 
  -1  -8  11        0.05       -2.62      2.62 o 
   0  -8  11        0.46       -0.23      2.87 o 
   1  -8  11      115.63      134.64     17.40 o 
   2  -8  11        0.06       -4.39      8.07 o 
   3  -8  11        3.34       -0.52      4.76 o 
   4  -8  11        5.76       10.05      6.27 o 
   5  -8  11        4.41       15.92     10.03 o 
   6  -8  11        0.69        5.44      6.18 o 
   7  -8  11        0.03       -1.07      9.97 o 
 -10  -7  11        0.14        3.65      7.46 o 
  -9  -7  11        0.06       25.25     25.58 o 
  -8  -7  11        9.93       74.14     39.11 o 
  -7  -7  11        3.02       -3.83      4.03 o 
  -6  -7  11       10.52       43.09     20.88 o 
  -5  -7  11       13.69        7.28      3.84 o 
  -4  -7  11        3.72       23.75     13.48 o 
  -3  -7  11        0.13        3.10      6.44 o 
  -2  -7  11        1.47        1.72      5.10 o 
  -1  -7  11        6.72        4.55      2.64 o 
   0  -7  11        1.02        2.05      4.43 o 
   1  -7  11        9.27       12.34      6.45 o 
   2  -7  11       17.15       15.03      7.10 o 
   3  -7  11       20.62       19.95      7.72 o 
   4  -7  11        2.49        2.09      5.11 o 
   5  -7  11       35.51       38.28      9.35 o 
   6  -7  11        7.63        7.03      8.73 o 
   7  -7  11        0.00        4.32      6.18 o 
   8  -7  11        1.47       -9.06      9.06 o 
 -11  -6  11        3.12        9.63      5.36 o 
 -10  -6  11       21.62       37.59     14.17 o 
  -9  -6  11       29.35       37.14     11.93 o 
  -8  -6  11        2.06        5.47      4.09 o 
  -7  -6  11       10.90        7.67      4.29 o 
  -6  -6  11       54.21       51.86      9.12 o 
  -5  -6  11        0.91       -3.58      8.76 o 
  -4  -6  11      120.11      134.51     11.73 o 
  -3  -6  11      118.32      115.85     10.57 o 
  -2  -6  11       14.55       15.54      3.93 o 
  -1  -6  11        9.41       18.36      5.38 o 
   0  -6  11       62.67       66.82      6.81 o 
   1  -6  11       38.11       45.82      9.58 o 
   2  -6  11        0.96        7.09      6.49 o 
   3  -6  11      100.29       97.74     15.71 o 
   4  -6  11       16.35       12.28      7.42 o 
   5  -6  11        0.08        5.29      4.81 o 
   6  -6  11        8.38        6.39      5.02 o 
   7  -6  11        0.73       -2.64      4.64 o 
 -12  -5  11        0.88        0.14      5.08 o 
 -11  -5  11       32.54       18.58     15.22 o 
 -10  -5  11       21.82       23.22      7.44 o 
  -9  -5  11       15.44       15.89      4.87 o 
  -8  -5  11        1.59       -0.40     12.02 o 
  -7  -5  11       12.12       11.40      5.86 o 
  -6  -5  11       52.30       35.44      9.53 o 
  -5  -5  11       12.74       10.61      4.23 o 
  -4  -5  11      112.84      104.26     20.63 o 
  -3  -5  11      132.64      141.62     11.54 o 
  -2  -5  11        0.28       -1.57      1.95 o 
  -1  -5  11        1.83        2.89      2.14 o 
   0  -5  11       27.89       30.99      4.89 o 
   1  -5  11      145.62      146.07     14.66 o 
   2  -5  11       34.27       54.08     19.17 o 
   3  -5  11        4.37        1.22      1.90 o 
   4  -5  11        1.93        2.24      2.14 o 
   5  -5  11       36.50       37.48      5.45 o 
   6  -5  11        0.43       -0.62      3.54 o 
   7  -5  11       12.23        3.60      3.01 o 
   8  -5  11        0.01        0.03      2.39 o 
 -12  -4  11       45.88       51.31     19.86 o 
 -11  -4  11        0.09       -3.20      3.20 o 
 -10  -4  11        3.50        0.38     13.01 o 
  -9  -4  11       12.01        8.27      8.48 o 
  -8  -4  11        3.86       -1.22      3.29 o 
  -7  -4  11        0.52        2.03      3.54 o 
  -6  -4  11       65.23       58.86     23.17 o 
  -5  -4  11        5.30       32.87     20.44 o 
  -4  -4  11        0.01        1.50      3.26 o 
  -3  -4  11        0.60        5.53      3.92 o 
  -2  -4  11       38.71       45.95      6.21 o 
  -1  -4  11        3.49        9.63      2.87 o 
   0  -4  11       54.21       67.75      4.63 o 
   1  -4  11      200.55      204.21     21.27 o 
   2  -4  11       20.18       12.48      3.04 o 
   3  -4  11       68.30       71.12      6.77 o 
   4  -4  11      106.92      101.77      7.56 o 
   5  -4  11        4.70        4.73      2.17 o 
   6  -4  11       26.82       20.77      4.62 o 
   7  -4  11        1.23       -0.25      2.55 o 
   8  -4  11        0.00       -4.69      9.75 o 
 -13  -3  11       25.44       15.91      5.47 o 
 -12  -3  11       10.00        2.18      3.91 o 
 -11  -3  11        0.49        4.37      4.42 o 
 -10  -3  11        1.11       -4.16      7.37 o 
  -9  -3  11       42.65       32.21     11.88 o 
  -8  -3  11       61.63       62.14     22.57 o 
  -7  -3  11       23.90       22.67      7.68 o 
  -6  -3  11        1.88       -2.03      2.03 o 
  -5  -3  11       90.74      102.45      6.27 o 
  -4  -3  11       17.91       26.46      3.64 o 
  -3  -3  11       15.22       16.47      2.74 o 
  -2  -3  11        0.43        1.07      0.91 o 
  -1  -3  11        0.16        0.31      1.30 o 
   0  -3  11        8.31       16.48      4.86 o 
   1  -3  11       25.84       21.02      2.97 o 
   2  -3  11        0.01       -1.44      1.44 o 
   3  -3  11       23.92       20.48      3.70 o 
   4  -3  11        9.68       16.47      3.79 o 
   5  -3  11        3.12       -0.47      2.02 o 
   6  -3  11        0.01        0.17      1.77 o 
   7  -3  11        1.03       -1.62      6.41 o 
   8  -3  11        1.34        2.91      4.70 o 
 -13  -2  11       11.56       17.86     11.79 o 
 -12  -2  11        2.78        1.09      3.70 o 
 -11  -2  11        7.47       16.61      4.94 o 
 -10  -2  11        3.14       -0.11      3.44 o 
  -9  -2  11       27.71       42.30      8.13 o 
  -8  -2  11       12.11       13.43      4.92 o 
  -7  -2  11       26.05       30.32      6.82 o 
  -6  -2  11       65.41       61.40     10.08 o 
  -5  -2  11        7.66       16.88      5.43 o 
  -4  -2  11       63.93       64.12      9.40 o 
  -3  -2  11        8.78       11.92      2.65 o 
  -2  -2  11       26.47       31.23      3.51 o 
  -1  -2  11        2.68        4.46      1.64 o 
   0  -2  11       83.90       78.86      5.18 o 
   1  -2  11      297.32      271.63     12.02 o 
   2  -2  11      145.31      138.32      8.05 o 
   3  -2  11       31.01       30.07      5.20 o 
   4  -2  11       86.04       89.54      7.48 o 
   5  -2  11       27.66       23.58      7.13 o 
   6  -2  11        3.44        6.98      2.84 o 
   7  -2  11        2.54        0.99      6.27 o 
   8  -2  11       14.24       22.43      6.02 o 
 -13  -1  11        3.95        2.03      3.64 o 
 -12  -1  11        3.45        5.90      8.29 o 
 -11  -1  11       24.52       30.66      5.30 o 
 -10  -1  11       13.29        9.71      5.11 o 
  -9  -1  11        0.18        0.76      2.06 o 
  -8  -1  11        6.57        7.41      4.56 o 
  -7  -1  11      219.45      200.66      9.58 o 
  -6  -1  11       19.45       24.93      4.05 o 
  -5  -1  11        0.63       -0.48      1.23 o 
  -4  -1  11        0.17        0.58      2.61 o 
  -3  -1  11       11.32       13.71      2.43 o 
  -2  -1  11      178.37      181.97      7.12 o 
  -1  -1  11        3.41        5.58      1.75 o 
   0  -1  11       72.89       75.33      5.61 o 
   1  -1  11      886.17      866.89     23.27 o 
   2  -1  11       22.74       26.96      4.95 o 
   3  -1  11      174.27      194.11     10.70 o 
   4  -1  11       52.55       53.59      6.86 o 
   5  -1  11        0.93        0.09      5.77 o 
   6  -1  11        0.57       -1.45      1.77 o 
   7  -1  11        5.59        6.79      3.03 o 
 -14   0  11        0.12       -9.12      9.12 o 
 -13   0  11       13.56        7.44      3.81 o 
 -12   0  11        0.96        4.64      4.67 o 
 -11   0  11        0.12       -1.19      3.65 o 
 -10   0  11       14.66       20.75      4.39 o 
  -9   0  11       63.39       63.85      9.74 o 
  -8   0  11      673.54      660.77     21.22 o 
  -7   0  11       93.82       81.81      7.43 o 
  -6   0  11       21.56       13.57      7.36 o 
  -5   0  11        1.56        3.47      3.65 o 
  -4   0  11        1.26        3.04      3.96 o 
  -3   0  11      184.05      177.60      8.86 o 
  -2   0  11       25.75       33.74      3.75 o 
  -1   0  11       21.09       26.33      3.62 o 
   0   0  11      214.68      186.32      8.13 o 
   1   0  11       17.06       16.76      5.50 o 
   2   0  11       80.42       91.46      8.36 o 
   3   0  11       48.55       47.23      7.79 o 
   4   0  11        4.82        8.61      3.89 o 
   5   0  11        3.54        5.17      2.15 o 
   6   0  11        0.38        2.40      2.07 o 
   7   0  11        3.19        7.45      3.40 o 
 -14   1  11        4.33        2.67      4.62 o 
 -13   1  11        4.57        8.23      6.98 o 
 -12   1  11        7.31       17.70      7.53 o 
 -11   1  11        3.95        5.73      3.64 o 
 -10   1  11       12.65       10.39      4.62 o 
  -9   1  11       15.63       21.71      4.54 o 
  -8   1  11      186.63      192.25      9.87 o 
  -7   1  11       13.41       15.59      4.60 o 
  -6   1  11       45.66       40.99      5.05 o 
  -5   1  11       17.16       29.96      4.43 o 
  -4   1  11       29.02       33.40      4.56 o 
  -3   1  11       18.80       24.40      3.35 o 
  -2   1  11       11.37       11.23      2.32 o 
  -1   1  11       30.30       32.76      4.08 o 
   0   1  11       28.84       23.67      3.68 o 
   1   1  11      111.20      116.71      7.04 o 
   2   1  11       31.39       27.37      4.79 o 
   3   1  11       42.87       48.84      6.52 o 
   4   1  11        0.16        2.07      1.80 o 
   5   1  11        3.01        4.59      2.08 o 
   6   1  11        2.06        1.56      2.12 o 
   7   1  11        1.25        5.02      2.94 o 
 -14   2  11        6.07        4.36      5.14 o 
 -13   2  11        9.20        9.14      3.00 o 
 -12   2  11        0.41       -0.01      2.38 o 
 -11   2  11       20.54       17.67      5.97 o 
 -10   2  11        0.48        0.76      3.99 o 
  -9   2  11       29.50       25.09      5.01 o 
  -8   2  11        9.20        8.11      5.26 o 
  -7   2  11        0.74        5.83      3.25 o 
  -6   2  11        0.00       18.84     12.54 o 
  -5   2  11       17.34       21.10      5.06 o 
  -4   2  11      111.50      121.54     13.20 o 
  -3   2  11        1.43       -0.24      1.34 o 
  -2   2  11        4.68        4.56      1.55 o 
  -1   2  11        4.26        0.35      1.84 o 
   0   2  11       69.69       75.41      6.33 o 
   1   2  11        0.45       -1.40      1.40 o 
   2   2  11        1.23       -1.30      1.30 o 
   3   2  11        7.10       15.61      3.75 o 
   4   2  11        0.06       -1.44      1.44 o 
   5   2  11        2.37        2.00      2.46 o 
   6   2  11        4.83        6.10      2.81 o 
 -14   3  11        0.98       -2.98      4.09 o 
 -13   3  11        0.32        6.06      3.05 o 
 -12   3  11        1.16       -1.46      2.28 o 
 -11   3  11        0.99        3.79      2.70 o 
 -10   3  11        1.10       -1.94      2.21 o 
  -9   3  11       16.26       20.26      4.24 o 
  -8   3  11       88.24       82.83      7.32 o 
  -7   3  11        0.61       -1.69      2.24 o 
  -6   3  11       94.74       72.92      6.52 o 
  -5   3  11        6.59        7.25      2.50 o 
  -4   3  11       47.07       65.49      6.51 o 
  -3   3  11        7.38        6.08      1.88 o 
  -2   3  11        0.19        0.43      1.64 o 
  -1   3  11       38.53       37.70      4.60 o 
   0   3  11       20.88       17.97      3.55 o 
   1   3  11        0.07       -0.88      1.55 o 
   2   3  11       20.73       19.27      4.10 o 
   3   3  11       21.45       20.40      4.41 o 
   4   3  11        0.16        1.73      7.18 o 
   5   3  11       19.03       17.31      7.82 o 
   6   3  11        6.74        8.56      6.88 o 
 -14   4  11        2.23        3.23      7.40 o 
 -13   4  11        0.00        3.47      2.86 o 
 -12   4  11        2.43        1.97      2.94 o 
 -11   4  11       20.67       18.90      4.46 o 
 -10   4  11        5.87       13.75      4.73 o 
  -9   4  11        7.16        2.03      2.16 o 
  -8   4  11        3.80       -0.24      2.81 o 
  -7   4  11        0.06       -0.52      1.42 o 
  -6   4  11       36.04       42.56      6.18 o 
  -5   4  11        0.17        1.96      3.29 o 
  -4   4  11       58.07       56.52      6.79 o 
  -3   4  11       22.45       23.17      3.79 o 
  -2   4  11      146.38      141.75      7.28 o 
  -1   4  11        1.41        3.22      1.93 o 
   0   4  11        0.63       -0.17      1.80 o 
   1   4  11        3.02        3.90      2.01 o 
   2   4  11        0.51       -1.14      2.15 o 
   3   4  11        5.27        7.89      3.11 o 
   4   4  11       57.98       82.09     10.25 o 
   5   4  11        0.29        2.65      2.82 o 
 -14   5  11        5.61       12.57     11.82 o 
 -13   5  11       16.71       25.26      4.27 o 
 -12   5  11        0.13        2.01      2.95 o 
 -11   5  11        0.01        2.18      3.66 o 
 -10   5  11        0.60       -2.29      2.29 o 
  -9   5  11       49.13       43.99      5.68 o 
  -8   5  11        8.97        7.57      4.36 o 
  -7   5  11        4.40       11.83      3.26 o 
  -6   5  11      426.57      410.31     14.94 o 
  -5   5  11        0.04        1.10      1.95 o 
  -4   5  11       15.19       16.46      3.90 o 
  -3   5  11       32.31       40.32      5.81 o 
  -2   5  11       64.49       68.47      6.32 o 
  -1   5  11       23.33       19.38      3.54 o 
   0   5  11        5.62        3.67      2.13 o 
   1   5  11       38.89       37.82      5.13 o 
   2   5  11       17.74       15.16      3.67 o 
   3   5  11        3.81        6.13      2.77 o 
   4   5  11        1.94        3.83      2.47 o 
   5   5  11        0.10        1.69      4.17 o 
 -14   6  11        0.08       -3.38      3.47 o 
 -13   6  11       15.90       21.54      4.58 o 
 -12   6  11        1.92        3.35      4.85 o 
 -11   6  11       62.32       57.69      7.11 o 
 -10   6  11       15.86       13.30      3.61 o 
  -9   6  11      145.80      128.11     10.64 o 
  -8   6  11       44.90       44.67      6.45 o 
  -7   6  11       16.92       25.80      5.15 o 
  -6   6  11        7.72        7.88      3.37 o 
  -5   6  11        1.03       -1.99      2.18 o 
  -4   6  11       50.55       46.54      6.59 o 
  -3   6  11       70.57       67.98      9.14 o 
  -2   6  11      212.56      187.65      9.20 o 
  -1   6  11        8.70        8.91      3.32 o 
   0   6  11       11.94        8.71      3.09 o 
   1   6  11        1.08       -1.03      1.92 o 
   2   6  11        0.72        2.04      1.94 o 
   3   6  11        0.01       -0.46      1.79 o 
   4   6  11        9.11       18.12      3.87 o 
 -14   7  11        6.95       10.32      6.52 o 
 -13   7  11        8.48        7.59      3.09 o 
 -12   7  11        1.72       -0.76      7.25 o 
 -11   7  11      113.72      119.26      9.98 o 
 -10   7  11      115.94      103.05     10.91 o 
  -9   7  11       17.36       20.87      6.16 o 
  -8   7  11       15.87       18.49      4.72 o 
  -7   7  11        2.76        0.18      2.61 o 
  -6   7  11       10.29        7.72      3.50 o 
  -5   7  11      194.86      209.06     11.56 o 
  -4   7  11        4.87        2.61      3.51 o 
  -3   7  11       51.90       57.81      6.15 o 
  -2   7  11       26.06       34.00      4.93 o 
  -1   7  11       84.50       70.94      6.77 o 
   0   7  11       36.35       32.56      4.73 o 
   1   7  11        3.61        9.50      4.02 o 
   2   7  11        0.91       -1.84      4.14 o 
   3   7  11        8.89        6.04      3.31 o 
   4   7  11       11.15        5.29      2.87 o 
 -14   8  11       21.69       21.56      7.04 o 
 -13   8  11        0.77       -2.13      3.07 o 
 -12   8  11        0.00        1.24      4.97 o 
 -11   8  11        4.34        4.61      3.40 o 
 -10   8  11       10.88       10.09      3.49 o 
  -9   8  11       16.75       20.58     10.74 o 
  -8   8  11       38.15       40.99     11.46 o 
  -7   8  11      123.09      115.26      9.85 o 
  -6   8  11        5.77        3.07      2.72 o 
  -5   8  11        6.56        5.16      5.05 o 
  -4   8  11        1.64        5.00      3.01 o 
  -3   8  11       43.95       53.11      6.04 o 
  -2   8  11      110.73      115.77      7.99 o 
  -1   8  11        3.54       -0.22      2.54 o 
   0   8  11       29.70       30.46      5.58 o 
   1   8  11        0.36        1.93      1.94 o 
   2   8  11        0.36        0.24      2.34 o 
   3   8  11        2.92        1.61      2.61 o 
 -13   9  11       11.00       26.74      8.67 o 
 -12   9  11        1.52        5.74      3.11 o 
 -11   9  11        0.61       -2.08      2.56 o 
 -10   9  11       24.17       25.68      5.71 o 
  -9   9  11        3.61        5.76      2.86 o 
  -8   9  11       54.31       47.34      6.90 o 
  -7   9  11        0.97        4.42      2.55 o 
  -6   9  11       28.11       36.78      8.95 o 
  -5   9  11       22.46       20.11      4.69 o 
  -4   9  11        1.52        6.74      2.60 o 
  -3   9  11       44.20       36.95      5.43 o 
  -2   9  11        9.28       12.21      3.00 o 
  -1   9  11        1.58        3.31      3.07 o 
   0   9  11        2.96        3.47      2.51 o 
   1   9  11        5.57        8.74      2.80 o 
   2   9  11       31.34       34.06      5.70 o 
 -13  10  11        0.49        2.32      4.25 o 
 -12  10  11        1.33        2.38      6.46 o 
 -11  10  11       29.33       32.90      6.10 o 
 -10  10  11       26.93       22.95      4.93 o 
  -9  10  11        2.41        6.30      2.86 o 
  -8  10  11        1.77       -1.21      3.26 o 
  -7  10  11       30.92       37.97      6.50 o 
  -6  10  11        0.20        6.02      3.23 o 
  -5  10  11       26.69       37.14      8.09 o 
  -4  10  11       29.79       36.89      7.79 o 
  -3  10  11        0.20        4.18      3.11 o 
  -2  10  11       17.98       15.40      3.45 o 
  -1  10  11       23.63       24.85      4.54 o 
   0  10  11        0.52       -2.26      2.26 o 
   1  10  11        5.13        4.56      4.15 o 
 -12  11  11       11.00        9.43      4.22 o 
 -11  11  11        1.20       -0.44      3.08 o 
 -10  11  11        2.49        1.81      2.58 o 
  -9  11  11        2.88        9.40      3.56 o 
  -8  11  11        6.13        2.93      4.09 o 
  -7  11  11       13.34       10.07      3.31 o 
  -6  11  11       34.37       41.81      7.62 o 
  -5  11  11        8.67       10.72      3.85 o 
  -4  11  11        0.26        4.48      3.29 o 
  -3  11  11        6.14        3.73      3.72 o 
  -2  11  11        5.20        0.20      3.13 o 
  -1  11  11        3.49        6.80      3.33 o 
 -11  12  11        1.38        3.49      3.25 o 
 -10  12  11        0.46        5.25      3.26 o 
  -9  12  11        2.87        1.17      3.54 o 
  -8  12  11       12.30       14.48      4.41 o 
  -7  12  11        7.30        7.39      4.92 o 
  -6  12  11        0.24        5.63      3.37 o 
  -5  12  11        2.77        5.40      3.54 o 
  -4  12  11       17.23       34.60      6.16 o 
  -3  12  11        5.68        4.74      2.87 o 
  -2  12  11        0.18       -1.71      2.67 o 
  -9  13  11        2.81        3.91      3.19 o 
  -8  13  11        0.53       -1.23      3.62 o 
  -7  13  11        2.26        0.01      6.99 o 
  -6  13  11        1.44        0.27      5.75 o 
  -5  13  11       26.32       32.52      6.09 o 
  -4 -12  12        0.40        2.32      3.87 o 
  -3 -12  12       21.53       22.69     10.05 o 
  -2 -12  12        3.41       12.60      4.42 o 
  -1 -12  12        0.70        0.79      6.36 o 
   0 -12  12        8.18       10.29      8.55 o 
   1 -12  12        1.67        1.27      8.37 o 
   2 -12  12        8.11       13.75      8.48 o 
   3 -12  12        0.38       -4.25     11.32 o 
  -5 -11  12        0.22       -1.72      4.03 o 
  -4 -11  12        8.77        4.07     11.16 o 
  -3 -11  12        1.88       47.12     22.98 o 
  -2 -11  12        9.01        2.82      2.49 o 
  -1 -11  12        1.35       -0.76      3.13 o 
   0 -11  12       19.99       24.19     12.71 o 
   1 -11  12        0.60       -6.64      7.13 o 
   2 -11  12        7.44       19.70     10.49 o 
   3 -11  12        5.41       -2.85      6.29 o 
   4 -11  12        2.47        8.78      8.04 o 
  -7 -10  12        0.73        1.02      3.18 o 
  -6 -10  12        0.93       -0.91      3.42 o 
  -5 -10  12        2.06       -6.58      9.47 o 
  -4 -10  12        0.78        2.62      3.01 o 
  -3 -10  12        0.01        5.47      3.15 o 
  -2 -10  12        3.22       10.01      7.62 o 
  -1 -10  12        5.05       10.16      3.86 o 
   0 -10  12       28.62       29.79     11.34 o 
   1 -10  12       16.10       26.25      9.37 o 
   2 -10  12        5.50        6.45      6.10 o 
   3 -10  12        5.73        4.98      6.79 o 
   4 -10  12        6.73       20.75      8.16 o 
   5 -10  12        0.22       -4.51      4.51 o 
  -8  -9  12        0.40        6.50      5.11 o 
  -7  -9  12        0.00       -3.29      3.29 o 
  -6  -9  12        0.29       -7.27      9.78 o 
  -5  -9  12        0.43       -4.40      5.25 o 
  -4  -9  12        0.00       -2.05      3.48 o 
  -3  -9  12        1.26        5.55      3.77 o 
  -2  -9  12       17.32       15.60     11.52 o 
  -1  -9  12        4.32        6.38      3.30 o 
   0  -9  12        0.05        0.58      5.99 o 
   1  -9  12       12.67       15.03      7.69 o 
   2  -9  12        4.15        8.47      6.22 o 
   3  -9  12        1.96       13.98     13.04 o 
   4  -9  12        3.61        6.06      6.11 o 
   5  -9  12        0.59        2.20      5.36 o 
   6  -9  12        1.52        5.02      6.29 o 
  -9  -8  12        0.93       70.05     32.92 o 
  -8  -8  12       17.11       15.27      5.91 o 
  -7  -8  12        3.81        3.27      9.14 o 
  -6  -8  12        0.08        4.33      5.14 o 
  -5  -8  12        0.21        4.87      4.31 o 
  -4  -8  12       43.89       38.33      7.77 o 
  -3  -8  12        8.26       15.49      9.97 o 
  -2  -8  12        0.38       -0.41      2.36 o 
  -1  -8  12        0.01        0.09      2.40 o 
   0  -8  12       16.93       16.16      6.99 o 
   1  -8  12       71.38       67.37     12.98 o 
   2  -8  12       71.05       82.67     22.95 o 
   3  -8  12        2.79        5.88      9.25 o 
   4  -8  12        3.42       -5.05      5.05 o 
   5  -8  12        0.57       -0.16      5.40 o 
   6  -8  12        3.87       -0.33      6.38 o 
 -10  -7  12        1.69       -0.17      7.26 o 
  -9  -7  12        0.21        4.65      9.45 o 
  -8  -7  12       25.15       11.85     11.71 o 
  -7  -7  12        2.23       -2.29      2.29 o 
  -6  -7  12       20.82       32.06      7.57 o 
  -5  -7  12       29.59       29.90      6.90 o 
  -4  -7  12       13.22       16.61      4.50 o 
  -3  -7  12        2.93        1.63      5.22 o 
  -2  -7  12        0.51        7.50      3.30 o 
  -1  -7  12        4.00        6.92      3.29 o 
   0  -7  12       17.33       20.73      7.39 o 
   1  -7  12       35.07       49.47     10.54 o 
   2  -7  12        8.48       20.13      7.47 o 
   3  -7  12      104.42      124.93     17.60 o 
   4  -7  12        0.60        4.98      6.55 o 
   5  -7  12        0.03       -5.63      5.63 o 
   6  -7  12        1.77        7.64      7.30 o 
 -11  -6  12        5.48        2.82      5.30 o 
 -10  -6  12        5.27       37.23     28.34 o 
  -9  -6  12       10.02        5.90      9.58 o 
  -8  -6  12        0.01        1.87      6.21 o 
  -7  -6  12        0.36        7.02     20.11 o 
  -6  -6  12        0.01       27.62     18.06 o 
  -5  -6  12        4.18        8.12      7.76 o 
  -4  -6  12       18.54       24.42      5.60 o 
  -3  -6  12        2.57        5.20      3.67 o 
  -2  -6  12        0.70        3.94      3.31 o 
  -1  -6  12       13.58       12.42      7.22 o 
   0  -6  12        1.66        3.20      3.64 o 
   1  -6  12        8.47        5.36      5.40 o 
   2  -6  12       20.28       20.18      6.94 o 
   3  -6  12        0.00        0.33      4.65 o 
   4  -6  12        7.53       10.17      9.06 o 
   5  -6  12       18.77        6.43      4.51 o 
   6  -6  12        8.00       26.30      8.45 o 
 -11  -5  12       11.97       12.68     14.14 o 
 -10  -5  12       23.59       22.47      7.35 o 
  -9  -5  12        8.45        9.01      4.13 o 
  -8  -5  12       16.84       15.04      6.30 o 
  -7  -5  12        0.18        0.31      6.24 o 
  -6  -5  12       16.93       37.34     24.64 o 
  -5  -5  12        0.92        0.76      2.92 o 
  -4  -5  12        0.58        0.39      2.83 o 
  -3  -5  12       26.21       31.35      6.83 o 
  -2  -5  12        7.13       12.93      4.45 o 
  -1  -5  12        3.99       11.95      3.27 o 
   0  -5  12        5.35        1.67      2.83 o 
   1  -5  12        2.01        9.19      5.52 o 
   2  -5  12        0.18        0.62      4.74 o 
   3  -5  12       20.63       11.96      9.83 o 
   4  -5  12        1.95       -0.60      3.90 o 
   5  -5  12        5.72       -2.15      4.97 o 
   6  -5  12        0.35        2.75      2.31 o 
   7  -5  12        0.68        4.63      5.99 o 
 -12  -4  12        0.02        0.74      4.45 o 
 -11  -4  12        0.65        3.86     13.23 o 
 -10  -4  12        9.01       12.88      8.87 o 
  -9  -4  12       23.24       14.06     11.88 o 
  -8  -4  12        0.08        5.19      7.10 o 
  -7  -4  12       10.19       -0.86     22.51 o 
  -6  -4  12        0.21       15.58     23.42 o 
  -5  -4  12        8.55        7.85      4.67 o 
  -4  -4  12        5.29        5.56      3.81 o 
  -3  -4  12        0.28        0.31      2.24 o 
  -2  -4  12       17.46       26.14      4.89 o 
  -1  -4  12       37.59       47.25      6.55 o 
   0  -4  12       91.82       83.12     18.26 o 
   1  -4  12        0.53        3.97      2.33 o 
   2  -4  12      108.08      110.46      7.48 o 
   3  -4  12       29.22       28.59      4.44 o 
   4  -4  12        5.76        9.48      3.01 o 
   5  -4  12        0.13        3.32      2.21 o 
   6  -4  12       77.47       70.37     17.68 o 
   7  -4  12        0.90        3.75      2.98 o 
 -12  -3  12        6.59       18.59      9.39 o 
 -11  -3  12        0.01       -0.15      4.75 o 
 -10  -3  12        4.39       -0.64      4.16 o 
  -9  -3  12       24.32        9.27     16.35 o 
  -8  -3  12        3.07        8.54      4.06 o 
  -7  -3  12        0.14       13.15     24.69 o 
  -6  -3  12        0.25       -3.46     11.79 o 
  -5  -3  12        1.05        1.74      5.33 o 
  -4  -3  12        3.05        4.08      2.57 o 
  -3  -3  12       91.26       94.47     11.24 o 
  -2  -3  12       30.38       38.28      6.43 o 
  -1  -3  12       68.92       77.26      5.18 o 
   0  -3  12       42.30       52.84      4.72 o 
   1  -3  12       13.69       13.08      3.18 o 
   2  -3  12       35.19       34.13      6.58 o 
   3  -3  12       76.28       71.20      7.37 o 
   4  -3  12       17.30       21.54      4.43 o 
   5  -3  12       38.35       37.37      8.34 o 
   6  -3  12        1.15        9.52      3.35 o 
   7  -3  12        0.19       -1.90      1.93 o 
 -13  -2  12        2.07       13.47     10.44 o 
 -12  -2  12        8.08        3.24      9.94 o 
 -11  -2  12       10.43        1.98      6.44 o 
 -10  -2  12        5.06       -0.00      5.22 o 
  -9  -2  12        9.87       20.55      6.17 o 
  -8  -2  12        0.11       -0.92      2.62 o 
  -7  -2  12       48.17       42.02     14.81 o 
  -6  -2  12        4.99        0.76      1.28 o 
  -5  -2  12        1.76        5.27      2.69 o 
  -4  -2  12       30.28       37.84      4.66 o 
  -3  -2  12        7.19        9.73      2.78 o 
  -2  -2  12      824.60      812.02     16.63 o 
  -1  -2  12        4.69        4.10      1.84 o 
   0  -2  12      294.35      315.09     13.36 o 
   1  -2  12        1.52        0.76      1.85 o 
   2  -2  12        1.98        4.60      3.09 o 
   3  -2  12       58.49       62.50      7.14 o 
   4  -2  12        0.47        3.70      2.34 o 
   5  -2  12        4.95        9.33      2.89 o 
   6  -2  12       39.53       41.61      6.46 o 
   7  -2  12       25.95       35.47      7.46 o 
 -13  -1  12        2.93       -0.88      5.25 o 
 -12  -1  12        7.90        4.52      6.63 o 
 -11  -1  12       23.98       25.45      7.44 o 
 -10  -1  12        0.05       14.42     13.65 o 
  -9  -1  12        0.00       -3.52      5.00 o 
  -8  -1  12       21.45       21.09      4.10 o 
  -7  -1  12       67.94       75.89      8.19 o 
  -6  -1  12      113.61      101.78     10.61 o 
  -5  -1  12       27.96       33.48      4.54 o 
  -4  -1  12        1.20        4.01      2.01 o 
  -3  -1  12        1.09        1.64      1.95 o 
  -2  -1  12      672.60      653.24     15.13 o 
  -1  -1  12       22.75       28.65      4.00 o 
   0  -1  12       49.13       61.50      5.69 o 
   1  -1  12      229.79      229.38     11.54 o 
   2  -1  12       19.40       15.76      5.00 o 
   3  -1  12        7.26        7.37      2.48 o 
   4  -1  12        1.08       -0.83      4.12 o 
   5  -1  12       12.35       10.27      3.24 o 
   6  -1  12       33.78       36.85      6.37 o 
 -13   0  12        1.03        3.18      3.72 o 
 -12   0  12        0.11        1.19      4.14 o 
 -11   0  12        2.87        0.20      2.62 o 
 -10   0  12        0.57        0.12      2.51 o 
  -9   0  12       17.24        9.89      5.25 o 
  -8   0  12       21.10       30.92      5.00 o 
  -7   0  12       79.93       85.38      7.48 o 
  -6   0  12        9.48        3.10      7.41 o 
  -5   0  12        0.21       -1.09      1.84 o 
  -4   0  12       35.74       40.73      5.32 o 
  -3   0  12      129.99      114.06      7.29 o 
  -2   0  12        0.24        1.78      1.69 o 
  -1   0  12       15.09       10.91      2.29 o 
   0   0  12      160.74      155.29      7.76 o 
   1   0  12       12.58        9.80      3.68 o 
   2   0  12        5.19        2.96      1.59 o 
   3   0  12        4.28        7.24      2.73 o 
   4   0  12        0.04        2.89      1.96 o 
   5   0  12        5.60        6.41      2.53 o 
   6   0  12        2.71       -2.10      3.37 o 
 -14   1  12        1.29        1.21      6.17 o 
 -13   1  12        0.00       16.63     15.63 o 
 -12   1  12        1.15        3.15      3.57 o 
 -11   1  12        0.77        2.15      2.61 o 
 -10   1  12        5.63        6.89      3.71 o 
  -9   1  12       45.35       48.24      5.90 o 
  -8   1  12       11.46       17.55      3.99 o 
  -7   1  12      138.19      127.89      8.06 o 
  -6   1  12       66.98       65.38     14.11 o 
  -5   1  12       21.99       27.86      6.93 o 
  -4   1  12       13.87       20.75      5.96 o 
  -3   1  12       11.49       14.71      3.25 o 
  -2   1  12      152.29      135.20     12.78 o 
  -1   1  12       78.13       79.71      6.46 o 
   0   1  12        8.14       11.88      2.85 o 
   1   1  12       53.43       63.97     13.76 o 
   2   1  12        1.97        0.10      1.71 o 
   3   1  12       37.20       44.44      6.91 o 
   4   1  12        3.55        2.68      2.28 o 
   5   1  12        0.02       -1.20      2.11 o 
   6   1  12       21.71       24.86      4.77 o 
 -14   2  12        0.77        2.41      4.81 o 
 -13   2  12        1.78        2.44      2.79 o 
 -12   2  12        0.97        2.52      3.81 o 
 -11   2  12        7.71        9.75      5.38 o 
 -10   2  12        8.34        6.53      3.00 o 
  -9   2  12        3.99        5.43      2.88 o 
  -8   2  12       38.08       48.13      5.98 o 
  -7   2  12        4.61       11.31      3.32 o 
  -6   2  12       23.57       22.12      9.92 o 
  -5   2  12        0.88        2.25      1.94 o 
  -4   2  12      114.70      120.40      8.09 o 
  -3   2  12       72.34       64.24      6.68 o 
  -2   2  12       61.89       65.97      6.93 o 
  -1   2  12       34.83       33.51      4.64 o 
   0   2  12        0.45       -0.57      1.86 o 
   1   2  12        0.60       -3.20      3.59 o 
   2   2  12        0.75       -0.27      5.75 o 
   3   2  12        0.00        1.77      4.17 o 
   4   2  12        0.01        0.60      1.81 o 
   5   2  12        0.11        1.62      2.86 o 
 -14   3  12        2.41        0.72      4.97 o 
 -13   3  12        0.25        0.34      5.41 o 
 -12   3  12        4.78        4.62      2.88 o 
 -11   3  12       23.17       27.76      5.14 o 
 -10   3  12        6.97        6.78      6.44 o 
  -9   3  12        6.08       12.06      6.44 o 
  -8   3  12       23.93       28.12      4.88 o 
  -7   3  12        1.05        0.29      2.13 o 
  -6   3  12       29.64       31.45      5.10 o 
  -5   3  12       76.30       85.28      7.92 o 
  -4   3  12        8.49        8.90      3.23 o 
  -3   3  12       60.55       64.90      7.03 o 
  -2   3  12        9.18        1.98      4.94 o 
  -1   3  12        0.28        3.23      1.97 o 
   0   3  12        0.66       -1.42      2.49 o 
   1   3  12        0.17        2.76      4.31 o 
   2   3  12        0.14        3.59      3.34 o 
   3   3  12       21.31       26.79      9.72 o 
   4   3  12       21.12       21.06      4.70 o 
   5   3  12        0.86       -0.93      2.52 o 
 -14   4  12        1.88       -1.10      2.85 o 
 -13   4  12        0.03       -1.46      2.95 o 
 -12   4  12        2.32        1.71      3.42 o 
 -11   4  12        3.83        1.58      2.78 o 
 -10   4  12       10.69        9.20      3.07 o 
  -9   4  12        0.01       -2.10      2.10 o 
  -8   4  12        0.68        1.43      2.72 o 
  -7   4  12        5.15        9.56      3.03 o 
  -6   4  12      151.30      140.22      8.81 o 
  -5   4  12       50.40       49.51      6.44 o 
  -4   4  12        0.08        2.15      4.14 o 
  -3   4  12       20.40       23.41      4.66 o 
  -2   4  12        3.78        6.79      2.27 o 
  -1   4  12       59.78       57.45      6.08 o 
   0   4  12        4.04        6.36      2.43 o 
   1   4  12       17.30       13.37      5.08 o 
   2   4  12        5.68        1.89      2.15 o 
   3   4  12        0.02       -0.44      2.49 o 
   4   4  12       43.18       38.07      6.48 o 
 -14   5  12       13.19        8.74      3.18 o 
 -13   5  12        2.98       -3.14      3.14 o 
 -12   5  12       26.11       23.88      4.45 o 
 -11   5  12        2.90        2.53      2.63 o 
 -10   5  12       27.04       21.30      4.24 o 
  -9   5  12        0.00       -1.49      2.19 o 
  -8   5  12        9.20        9.76      3.32 o 
  -7   5  12       37.53       26.74      4.78 o 
  -6   5  12        7.71        9.92      3.51 o 
  -5   5  12      157.76      132.05      9.14 o 
  -4   5  12        3.18        7.71      2.99 o 
  -3   5  12       17.78       22.55      7.15 o 
  -2   5  12        4.18        4.44      2.11 o 
  -1   5  12        0.13        0.63      1.86 o 
   0   5  12       24.04       27.30      4.34 o 
   1   5  12        2.78        4.20      3.76 o 
   2   5  12        1.86        0.75      2.87 o 
   3   5  12        6.86        2.70      2.61 o 
   4   5  12       30.91       36.81      6.16 o 
 -14   6  12       12.06        3.17      3.64 o 
 -13   6  12        1.70        7.83      5.52 o 
 -12   6  12        7.14        7.43      3.53 o 
 -11   6  12       38.80       46.86      6.53 o 
 -10   6  12       42.45       57.14      7.43 o 
  -9   6  12      189.64      210.07     11.86 o 
  -8   6  12       48.11       54.53      8.98 o 
  -7   6  12      230.10      224.08     11.67 o 
  -6   6  12       46.95       55.98      6.90 o 
  -5   6  12       61.45       57.64      8.59 o 
  -4   6  12       16.94       23.62      5.09 o 
  -3   6  12        2.03        4.93      2.98 o 
  -2   6  12       39.01       47.54      5.84 o 
  -1   6  12        4.34        8.29      5.65 o 
   0   6  12        2.42        0.32      2.13 o 
   1   6  12       13.43       17.73      5.06 o 
   2   6  12       17.66       18.46      4.06 o 
   3   6  12        0.41       -1.71      2.29 o 
 -14   7  12        0.50       -0.46      3.81 o 
 -13   7  12       26.95       37.40      6.04 o 
 -12   7  12        0.58        5.10      3.02 o 
 -11   7  12       69.59       79.43      8.88 o 
 -10   7  12       92.00       83.64     17.32 o 
  -9   7  12       61.92       52.26      9.00 o 
  -8   7  12        1.81       -0.71      1.99 o 
  -7   7  12       12.71        7.82      6.99 o 
  -6   7  12       64.82       57.97      8.42 o 
  -5   7  12       13.46       12.80      3.83 o 
  -4   7  12        0.06       -2.37      2.37 o 
  -3   7  12       43.54       47.84      7.98 o 
  -2   7  12        4.10        3.44      2.84 o 
  -1   7  12       43.92       51.27      6.13 o 
   0   7  12       12.25       13.62      3.45 o 
   1   7  12        0.29       -0.36      2.53 o 
   2   7  12        2.34        3.92      5.94 o 
   3   7  12       15.97       16.41      7.46 o 
 -13   8  12       13.28       10.45      3.84 o 
 -12   8  12        2.67       12.44      3.99 o 
 -11   8  12       18.53       24.02     10.11 o 
 -10   8  12       72.19       80.58      9.42 o 
  -9   8  12        0.00        3.02      3.70 o 
  -8   8  12        0.55        3.58      2.53 o 
  -7   8  12       17.21       22.57      4.99 o 
  -6   8  12       34.16       33.64      6.35 o 
  -5   8  12       12.33       14.10      4.30 o 
  -4   8  12       31.34       20.45      7.40 o 
  -3   8  12        0.67       -0.22      2.27 o 
  -2   8  12        0.00       -1.95      3.39 o 
  -1   8  12        0.44       -0.71      2.20 o 
   0   8  12        3.49       10.32      3.09 o 
   1   8  12       25.02       36.23      5.17 o 
   2   8  12       14.48       16.45      4.17 o 
 -13   9  12        5.17        5.64      3.22 o 
 -12   9  12       14.17       12.44      4.03 o 
 -11   9  12        2.24        9.90      4.04 o 
 -10   9  12       11.65       16.00      4.31 o 
  -9   9  12       12.08       12.52      3.79 o 
  -8   9  12        9.12       14.11      5.58 o 
  -7   9  12        2.91        1.15      2.93 o 
  -6   9  12       22.54       35.53      6.58 o 
  -5   9  12        3.30        8.64      3.43 o 
  -4   9  12        3.51       11.81      4.56 o 
  -3   9  12        0.05       -0.59      2.38 o 
  -2   9  12       11.19       13.08      3.62 o 
  -1   9  12        3.49        5.10      2.56 o 
   0   9  12       26.08       23.57      4.23 o 
   1   9  12       23.93       27.36      4.44 o 
 -12  10  12        2.93        4.75      3.42 o 
 -11  10  12       15.96       15.96      4.75 o 
 -10  10  12        2.66        3.35      2.93 o 
  -9  10  12        4.89        1.27      4.81 o 
  -8  10  12        1.14        2.14      5.14 o 
  -7  10  12       23.01       20.86      6.46 o 
  -6  10  12        7.27        9.50      3.93 o 
  -5  10  12        4.25        8.16      3.83 o 
  -4  10  12        1.25       -3.51      3.51 o 
  -3  10  12       10.44        4.03      2.93 o 
  -2  10  12        0.28        4.45      2.55 o 
  -1  10  12        1.55        0.08      4.89 o 
 -11  11  12        9.88       12.45      4.95 o 
 -10  11  12        7.98       15.14      4.41 o 
  -9  11  12       29.15       35.23      6.72 o 
  -8  11  12       17.93       22.66      5.13 o 
  -7  11  12        4.98        0.34      5.47 o 
  -6  11  12        3.08        4.06      2.76 o 
  -5  11  12        2.88        7.15      4.01 o 
  -4  11  12        9.07       11.94      7.98 o 
  -3  11  12       12.44        8.37      4.83 o 
  -2  11  12        7.08       -2.03      8.81 o 
 -10  12  12        2.56       -1.07      5.25 o 
  -9  12  12        1.70        6.70      3.79 o 
  -8  12  12        0.85        3.21      3.12 o 
  -7  12  12        2.31       -2.66      2.68 o 
  -6  12  12        1.28        7.19      3.45 o 
  -5  12  12        1.82       11.59      4.38 o 
  -4  12  12       24.70       31.33      6.31 o 
  -4 -11  13        3.17        0.11      2.98 o 
  -3 -11  13        1.09        3.73      3.61 o 
  -2 -11  13        0.90        9.00      3.65 o 
  -1 -11  13        0.00        2.87     11.88 o 
   0 -11  13       15.06       13.44      9.78 o 
   1 -11  13        3.16       -1.24      7.68 o 
   2 -11  13        0.39       -3.98      7.04 o 
  -6 -10  13        2.17        9.67      3.70 o 
  -5 -10  13        0.74        8.77      4.51 o 
  -4 -10  13       11.01        9.82      7.10 o 
  -3 -10  13        2.21        2.80      5.30 o 
  -2 -10  13       16.03       16.24      4.42 o 
  -1 -10  13        3.78        1.77      9.94 o 
   0 -10  13       12.70        5.01      7.57 o 
   1 -10  13        0.24       -3.10      5.51 o 
   2 -10  13        7.69       16.61      7.62 o 
   3 -10  13        0.39        9.00      6.44 o 
  -7  -9  13        6.46       36.57     29.50 o 
  -6  -9  13        0.24        9.72      6.73 o 
  -5  -9  13        0.12        0.41     12.90 o 
  -4  -9  13       12.47        6.63     11.13 o 
  -3  -9  13        0.05       -2.11      2.11 o 
  -2  -9  13       10.92        5.93      5.08 o 
  -1  -9  13        0.03       13.59     11.55 o 
   0  -9  13        0.01        2.34      6.01 o 
   1  -9  13        1.22       -1.94     13.62 o 
   2  -9  13        2.79        2.47      5.02 o 
   3  -9  13        0.44       -5.42      5.42 o 
   4  -9  13        0.01        0.71      7.18 o 
  -8  -8  13        6.44       33.53     40.05 o 
  -7  -8  13        1.42        7.32      3.88 o 
  -6  -8  13        1.70       21.60     20.77 o 
  -5  -8  13        1.02        1.53      2.80 o 
  -4  -8  13        0.93        0.58      2.89 o 
  -3  -8  13        0.02        7.58      3.11 o 
  -2  -8  13       17.18       18.68      6.44 o 
  -1  -8  13        2.15       -3.49      5.22 o 
   0  -8  13       14.66       17.91      6.38 o 
   1  -8  13       25.46       39.22      9.94 o 
   2  -8  13        1.05       -1.63      4.94 o 
   3  -8  13        9.46       -4.04      5.93 o 
   4  -8  13        4.40        8.34     11.82 o 
   5  -8  13        0.11        8.76      6.47 o 
  -9  -7  13        1.35        9.13     12.32 o 
  -8  -7  13       10.84        8.21      6.30 o 
  -7  -7  13        4.62        4.28      3.64 o 
  -6  -7  13        0.39       11.99     22.76 o 
  -5  -7  13       48.46       51.88     14.11 o 
  -4  -7  13        7.18        3.94      2.65 o 
  -3  -7  13        6.47        0.61      5.05 o 
  -2  -7  13        1.59        9.34      3.29 o 
  -1  -7  13        5.77        8.93      3.02 o 
   0  -7  13       12.38       10.50      5.61 o 
   1  -7  13        0.15        3.26      6.49 o 
   2  -7  13        0.00       -0.35      5.07 o 
   3  -7  13        3.27       11.28     10.22 o 
   4  -7  13        0.46       -6.93      6.93 o 
   5  -7  13        0.53       -0.46      5.58 o 
 -10  -6  13        1.78       54.30     34.58 o 
  -9  -6  13        5.40        7.74      5.51 o 
  -8  -6  13        2.24       44.86     26.41 o 
  -7  -6  13        8.61       38.39     31.49 o 
  -6  -6  13        8.20       14.15      5.48 o 
  -5  -6  13       39.70       43.91      8.35 o 
  -4  -6  13        3.86        8.37      3.29 o 
  -3  -6  13        9.00       13.96      4.19 o 
  -2  -6  13        3.95       14.93      5.58 o 
  -1  -6  13        0.24        2.52      2.44 o 
   0  -6  13        4.58        5.44      6.91 o 
   1  -6  13        2.68       10.45      5.79 o 
   2  -6  13        9.11       10.76      6.46 o 
   3  -6  13        0.27       -4.94      7.82 o 
   4  -6  13        1.05        5.28      5.74 o 
 -11  -5  13        5.90        7.51      5.91 o 
 -10  -5  13        4.74        7.54      4.74 o 
  -9  -5  13        6.83       39.00     27.35 o 
  -8  -5  13        1.90       50.33     26.07 o 
  -7  -5  13       13.82        9.96      6.91 o 
  -6  -5  13        0.84        0.64      5.33 o 
  -5  -5  13       28.64       21.22      6.66 o 
  -4  -5  13        0.03        4.81      2.94 o 
  -3  -5  13       37.01       36.65      7.10 o 
  -2  -5  13       42.43       53.53     10.05 o 
  -1  -5  13        0.22        1.76      2.96 o 
   0  -5  13        8.16       21.70      8.65 o 
   1  -5  13        2.19        6.24      5.15 o 
   2  -5  13        3.69        6.69      6.35 o 
   3  -5  13        0.66        1.77      4.06 o 
   4  -5  13        2.38        3.31      5.41 o 
   5  -5  13        7.45        3.81      4.25 o 
   6  -5  13        5.05        3.54      4.70 o 
 -11  -4  13        2.06        6.97      4.73 o 
 -10  -4  13        2.85        0.32     11.60 o 
  -9  -4  13        0.88       30.33     20.88 o 
  -8  -4  13        1.70       19.39     21.99 o 
  -7  -4  13        9.14        2.55     17.62 o 
  -6  -4  13        2.41        1.07      2.47 o 
  -5  -4  13       31.55       29.19      8.04 o 
  -4  -4  13       25.15       36.31     13.23 o 
  -3  -4  13        0.57        5.87      3.62 o 
  -2  -4  13       17.25       24.84      6.77 o 
  -1  -4  13        0.30        3.68      3.23 o 
   0  -4  13        5.49        4.23      4.57 o 
   1  -4  13        1.70        4.21      5.25 o 
   2  -4  13       21.55       23.98      6.34 o 
   3  -4  13       12.11       17.63      4.01 o 
   4  -4  13        5.24        5.59      2.48 o 
   5  -4  13        6.97        6.40      8.78 o 
   6  -4  13        1.30        3.44      2.49 o 
 -12  -3  13        0.39       -0.52     11.71 o 
 -11  -3  13        1.32       -3.64     19.11 o 
 -10  -3  13        0.57        7.39      9.36 o 
  -9  -3  13        8.07        0.99     21.57 o 
  -8  -3  13        5.78        9.17      5.99 o 
  -7  -3  13        0.66        5.25      3.71 o 
  -6  -3  13       11.19       18.50      6.25 o 
  -5  -3  13      100.24      113.82     13.68 o 
  -4  -3  13       33.42       28.86     15.77 o 
  -3  -3  13      104.65      107.92     12.62 o 
  -2  -3  13       92.04       89.19      8.69 o 
  -1  -3  13      153.77      161.46      8.27 o 
   0  -3  13        3.45        6.61      2.05 o 
   1  -3  13       18.91       26.03      4.73 o 
   2  -3  13        9.91       15.03      4.59 o 
   3  -3  13        0.01        0.61      2.10 o 
   4  -3  13        0.06        0.98      5.25 o 
   5  -3  13       36.54       36.00      5.87 o 
   6  -3  13        1.49        0.99      4.31 o 
 -12  -2  13        0.98        3.72      4.37 o 
 -11  -2  13        2.59        3.86      4.01 o 
 -10  -2  13        6.26       -3.20      5.83 o 
  -9  -2  13       17.36       21.83      6.65 o 
  -8  -2  13        0.74        5.85      4.50 o 
  -7  -2  13        5.32       -1.06      4.92 o 
  -6  -2  13        2.42        1.19      7.10 o 
  -5  -2  13       68.07       77.97     17.74 o 
  -4  -2  13        9.40       11.62      8.78 o 
  -3  -2  13       38.98       50.94      5.58 o 
  -2  -2  13      204.40      215.79     15.10 o 
  -1  -2  13       78.27       92.88      7.54 o 
   0  -2  13       82.70      103.25     17.35 o 
   1  -2  13        0.91        2.25      4.94 o 
   2  -2  13        2.51       -0.96      1.45 o 
   3  -2  13        0.89        2.36      1.89 o 
   4  -2  13       27.10       24.66      4.74 o 
   5  -2  13       11.82       16.83      4.12 o 
   6  -2  13        9.58        6.24      3.37 o 
 -13  -1  13        6.12       30.94     23.64 o 
 -12  -1  13        0.11       -1.19      3.60 o 
 -11  -1  13       34.82       28.53      7.91 o 
 -10  -1  13       11.35        8.80      4.81 o 
  -9  -1  13        8.98       12.84      2.91 o 
  -8  -1  13       14.44       13.63      3.96 o 
  -7  -1  13      125.43      125.07      7.54 o 
  -6  -1  13       52.88       58.15      6.66 o 
  -5  -1  13        2.53        2.92      4.43 o 
  -4  -1  13       67.43       65.56      6.28 o 
  -3  -1  13       53.25       47.88      7.30 o 
  -2  -1  13      413.50      425.58     18.09 o 
  -1  -1  13      127.12      130.73      7.21 o 
   0  -1  13        8.10       12.38      5.72 o 
   1  -1  13       51.68       40.99      5.88 o 
   2  -1  13       10.76       12.80      3.39 o 
   3  -1  13        1.97       -0.61      2.04 o 
   4  -1  13       15.25       20.22      4.32 o 
   5  -1  13        0.37        3.76      2.26 o 
 -13   0  13        4.31       11.28      4.88 o 
 -12   0  13        0.03       -2.88      3.92 o 
 -11   0  13       11.85       15.18      4.89 o 
 -10   0  13       11.35       12.88      3.15 o 
  -9   0  13        0.67        8.12      4.27 o 
  -8   0  13        5.77        2.73      4.37 o 
  -7   0  13        0.56        3.88      4.20 o 
  -6   0  13       13.14       20.44      5.72 o 
  -5   0  13       43.89       39.82      5.56 o 
  -4   0  13       13.07       17.80      3.89 o 
  -3   0  13        8.64        9.87      2.96 o 
  -2   0  13       78.69       84.65      6.74 o 
  -1   0  13      161.59      160.30      8.19 o 
   0   0  13       71.33       73.75      7.64 o 
   1   0  13       25.21       28.40      5.59 o 
   2   0  13        0.45        3.27      2.05 o 
   3   0  13        3.12       10.72      5.69 o 
   4   0  13        0.81       -0.52      2.00 o
[truncated: 42,952 more chars]
